# Supplementary material for: Plasma and Serum Lipidomics of Healthy White Adults Shows Characteristic Profiles by Subjects’ Gender and Age
Source: PLoS One. 2014 Mar 14;9(3):e91806. doi: 10.1371/journal.pone.0091806 (PMC3954792; doi:10.1371/journal.pone.0091806)
Supplement: Table S2 — Dataset of internal standard (IS)-normalized peak area of polyunsaturated fatty acids and their oxidative metabolites. (XLSX) [file pone.0091806.s002.xlsx]

## Sheet: suppl. Table 2
Table S2. Dataset of internal standard (IS)-normalized peak area of polyunsaturated fatty acids and their oxidative metabolites.
			IS normalized peak area			IS normalized peak area			IS normalized peak area			IS normalized peak area
	m/z		Young Male			Young Feale			Elderly Male			Elderly Female
	(Q1/Q3)1		Plasma	Serum		Plasma	Serum		Plasma	Serum		Plasma	Serum
			Median (interquartile)	Median (interquartile)		Median (interquartile)	Median (interquartile)		Median (interquartile)	Median (interquartile)		Median (interquartile)	Median (interquartile)
Linolenic acid (18:3 FA) metabolites
9-HOTrE(alpha)	293.2/171.1		3.10E+05 (2.09E+05 - 3.21E+05)	3.03E+05 (2.11E+05 - 4.25E+05)		2.29E+05 (1.98E+05 - 3.18E+05)	2.24E+05 (1.98E+05 - 3.22E+05)		3.31E+05 (2.63E+05 - 4.32E+05)	4.40E+05 (3.43E+05 - 5.66E+05)		3.46E+05 (2.03E+05 - 5.96E+05)	4.91E+05 (2.11E+05 - 7.34E+05)
13-HOTrE(alpha)	293.2/195.1		1.75E+05 (1.53E+05 - 1.88E+05)	2.16E+05 (1.48E+05 - 2.49E+05)		1.41E+05 (1.20E+05 - 1.69E+05)	1.50E+05 (1.18E+05 - 1.99E+05)		1.72E+05 (1.34E+05 - 1.89E+05)	2.00E+05 (1.34E+05 - 2.71E+05)		1.72E+05 (1.33E+05 - 2.29E+05)	1.63E+05 (1.26E+05 - 2.39E+05)
Arachidonic acids (20:4 FA) & its metabolites
Arachidonic acid	303.2/259.2		1.61E+07 (9.00E+06 - 1.98E+07)	1.97E+07 (1.50E+07 - 3.01E+07)		1.52E+07 (1.09E+07 - 1.89E+07)	2.13E+07 (1.72E+07 - 2.28E+07)		1.35E+07 (1.23E+07 - 1.82E+07)	1.94E+07 (1.77E+07 - 2.58E+07)		1.40E+07 (7.55E+06 - 1.64E+07)	2.28E+07 (1.84E+07 - 2.56E+07)
12-HHT	279.2/179.2		3.99E+04 (3.05E+04 - 6.95E+04)	6.99E+04 (3.94E+04 - 1.65E+05)		4.72E+04 (3.35E+04 - 9.41E+04)	1.15E+05 (7.72E+04 - 2.38E+05)		2.15E+04 (9.34E+03 - 3.82E+04)	2.97E+04 (1.27E+04 - 8.34E+04)		3.85E+04 (9.54E+03 - 4.25E+04)	8.65E+04 (1.32E+04 - 1.92E+05)
5-HETE	319.2/115.1		1.71E+06 (1.30E+06 - 3.05E+06)	2.01E+06 (1.67E+06 - 2.62E+06)		2.99E+06 (2.01E+06 - 3.92E+06)	2.13E+06 (1.52E+06 - 2.37E+06)		3.43E+06 (2.17E+06 - 5.47E+06)	2.59E+06 (1.66E+06 - 5.53E+06)		2.51E+06 (2.02E+06 - 4.99E+06)	3.07E+06 (2.55E+06 - 4.09E+06)
8-HETE	319.2/155.1		3.64E+05 (2.33E+05 - 5.36E+05)	1.49E+05 (1.07E+05 - 1.98E+05)		3.06E+05 (2.60E+05 - 5.05E+05)	1.39E+05 (1.27E+05 - 1.72E+05)		5.06E+05 (2.46E+05 - 1.02E+06)	1.81E+05 (1.23E+05 - 3.75E+05)		4.42E+05 (2.40E+05 - 7.80E+05)	1.54E+05 (1.17E+05 - 3.01E+05)
12-HETE	319.2/179.1		5.36E+05 (4.63E+05 - 6.76E+05)	8.66E+05 (5.84E+05 - 1.22E+06)		5.35E+05 (4.11E+05 - 7.17E+05)	1.16E+06 (7.03E+05 - 2.06E+06)		6.17E+05 (4.14E+05 - 9.73E+05)	8.09E+05 (6.23E+05 - 1.46E+06)		5.42E+05 (3.29E+05 - 8.95E+05)	8.99E+05 (6.84E+05 - 1.88E+06)
15-HETE	319.2/219.1		3.64E+05 (3.33E+05 - 6.13E+05)	2.63E+05 (1.95E+05 - 3.21E+05)		4.56E+05 (3.64E+05 - 5.49E+05)	2.52E+05 (2.08E+05 - 3.77E+05)		4.60E+05 (3.23E+05 - 9.39E+05)	2.87E+05 (1.93E+05 - 5.40E+05)		5.56E+05 (2.84E+05 - 8.08E+05)	2.53E+05 (2.00E+05 - 4.53E+05)
16-HETE	319.2/233.2		1.16E+05 (1.05E+05 - 1.39E+05)	1.30E+05 (1.11E+05 - 1.46E+05)		1.15E+05 (9.66E+04 - 1.34E+05)	1.15E+05 (1.01E+05 - 1.29E+05)		1.25E+05 (1.07E+05 - 1.70E+05)	1.45E+05 (1.15E+05 - 1.71E+05)		9.68E+04 (8.24E+04 - 1.21E+05)	1.01E+05 (8.20E+04 - 1.13E+05)
18-HETE	319.2/261.2		1.31E+05 (8.58E+04 - 1.66E+05)	1.38E+05 (1.03E+05 - 1.75E+05)		1.04E+05 (7.77E+04 - 1.28E+05)	1.11E+05 (8.44E+04 - 1.33E+05)		1.21E+05 (9.81E+04 - 1.45E+05)	1.33E+05 (1.02E+05 - 1.64E+05)		6.35E+04 (5.12E+04 - 9.02E+04)	7.10E+04 (6.02E+04 - 8.62E+04)
5,15-diHETE	335.2/201.2		3.97E+04 (3.52E+04 - 6.91E+04)	3.15E+04 (2.70E+04 - 3.73E+04)		5.53E+04 (4.29E+04 - 8.40E+04)	3.55E+04 (2.74E+04 - 4.14E+04)		5.60E+04 (4.21E+04 - 1.12E+05)	3.58E+04 (2.36E+04 - 5.78E+04)		5.93E+04 (3.81E+04 - 7.25E+04)	2.87E+04 (2.11E+04 - 4.65E+04)
5,6-diHETrE	337.2/145.0		2.72E+05 (2.49E+05 - 4.06E+05)	1.07E+06 (9.50E+05 - 1.54E+06)		2.06E+05 (1.81E+05 - 2.35E+05)	6.99E+05 (5.45E+05 - 8.85E+05)		3.22E+05 (2.77E+05 - 4.86E+05)	1.12E+06 (7.33E+05 - 1.77E+06)		2.25E+05 (1.39E+05 - 2.70E+05)	7.58E+05 (6.91E+05 - 1.18E+06)
11,12-diHETrE	337.2/167.2		1.40E+06 (9.79E+05 - 1.61E+06)	1.43E+06 (1.05E+06 - 1.80E+06)		1.14E+06 (1.05E+06 - 1.36E+06)	1.21E+06 (1.04E+06 - 1.39E+06)		1.24E+06 (1.01E+06 - 1.38E+06)	1.38E+06 (1.07E+06 - 1.55E+06)		9.01E+05 (7.87E+05 - 1.09E+06)	9.17E+05 (8.03E+05 - 1.18E+06)
14,15-diHETrE	337.2/207.2		1.14E+06 (7.74E+05 - 1.23E+06)	1.14E+06 (7.74E+05 - 1.33E+06)		7.94E+05 (7.29E+05 - 1.07E+06)	9.28E+05 (8.41E+05 - 1.12E+06)		1.02E+06 (5.97E+05 - 1.12E+06)	1.06E+06 (7.00E+05 - 1.26E+06)		6.32E+05 (5.46E+05 - 7.12E+05)	7.29E+05 (5.65E+05 - 8.44E+05)
Thromboxane B2	369.2/195.1		6.94E+04 (5.13E+04 - 9.66E+04)	1.15E+05 (4.72E+04 - 2.04E+05)		9.28E+04 (7.85E+04 - 1.38E+05)	1.54E+05 (8.97E+04 - 3.72E+05)		6.95E+04 (5.58E+04 - 1.21E+05)	4.72E+04 (3.46E+04 - 1.60E+05)		9.26E+04 (6.31E+04 - 1.13E+05)	1.45E+05 (5.21E+04 - 2.28E+05)
Eicosapentaenoic acid (20:5 FA) & its metabolites
Eicosapentaenoic acid	301.2/257.2		5.84E+06 (4.64E+06 - 8.75E+06)	8.08E+06 (6.21E+06 - 1.20E+07)		5.85E+06 (4.96E+06 - 8.82E+06)	7.90E+06 (7.14E+06 - 1.10E+07)		8.20E+06 (6.06E+06 - 1.11E+07)	1.14E+07 (9.76E+06 - 1.61E+07)		6.06E+06 (3.93E+06 - 8.67E+06)	1.09E+07 (8.45E+06 - 1.36E+07)
5-HEPE	317.2/115.1		1.11E+05 (7.30E+04 - 1.88E+05)	1.26E+05 (9.43E+04 - 1.90E+05)		1.40E+05 (1.06E+05 - 1.96E+05)	1.32E+05 (8.99E+04 - 2.16E+05)		2.50E+05 (2.25E+05 - 3.77E+05)	2.86E+05 (2.13E+05 - 4.16E+05)		2.05E+05 (1.48E+05 - 2.80E+05)	2.66E+05 (1.82E+05 - 3.35E+05)
12-HEPE	317.2/179.1		3.85E+04 (3.09E+04 - 4.57E+04)	5.32E+04 (3.94E+04 - 6.00E+04)		3.12E+04 (2.56E+04 - 4.47E+04)	5.01E+04 (3.42E+04 - 1.39E+05)		5.75E+04 (3.68E+04 - 1.00E+05)	8.52E+04 (5.09E+04 - 1.10E+05)		4.59E+04 (3.40E+04 - 6.48E+04)	7.68E+04 (3.42E+04 - 9.84E+04)
17,18-diHETE	335.2/247.2		2.69E+05 (1.96E+05 - 3.95E+05)	2.68E+05 (1.84E+05 - 3.98E+05)		2.47E+05 (1.82E+05 - 3.11E+05)	2.73E+05 (1.93E+05 - 3.21E+05)		3.37E+05 (2.44E+05 - 4.41E+05)	3.90E+05 (2.15E+05 - 5.04E+05)		2.24E+05 (1.88E+05 - 3.13E+05)	2.08E+05 (1.76E+05 - 2.92E+05)
Docosahexsaenoic acid (22:6 FA) & its metabolites
Docosahexaenoic acid	327.2/283.2		1.04E+07 (4.42E+06 - 1.23E+07)	1.02E+07 (5.64E+06 - 1.61E+07)		1.32E+07 (8.00E+06 - 1.48E+07)	1.26E+07 (8.91E+06 - 1.64E+07)		8.53E+06 (6.54E+06 - 1.25E+07)	1.22E+07 (8.49E+06 - 1.37E+07)		9.55E+06 (5.42E+06 - 1.29E+07)	1.23E+07 (8.86E+06 - 1.55E+07)
4-HDoHE	343.2/101.1		3.00E+04 (2.66E+04 - 5.18E+04)	9.73E+04 (7.52E+04 - 1.73E+05)		4.39E+04 (3.12E+04 - 5.97E+04)	1.12E+05 (8.67E+04 - 1.45E+05)		6.24E+04 (3.83E+04 - 8.27E+04)	1.18E+05 (9.31E+04 - 2.44E+05)		4.61E+04 (3.32E+04 - 6.58E+04)	1.89E+05 (1.25E+05 - 2.99E+05)
10-HDoHE	343.2/153.1		4.61E+04 (3.21E+04 - 8.75E+04)	2.39E+04 (2.02E+04 - 3.66E+04)		5.77E+04 (4.62E+04 - 9.42E+04)	2.35E+04 (1.83E+04 - 4.27E+04)		8.24E+04 (4.46E+04 - 1.92E+05)	3.62E+04 (1.99E+04 - 7.87E+04)		9.79E+04 (5.18E+04 - 1.79E+05)	3.29E+04 (2.42E+04 - 7.25E+04)
14-HDoHE	343.2/205.1		3.79E+04 (2.52E+04 - 5.42E+04)	5.71E+04 (2.74E+04 - 8.44E+04)		4.36E+04 (2.90E+04 - 6.38E+04)	7.26E+04 (4.01E+04 - 1.59E+05)		5.10E+04 (2.40E+04 - 1.00E+05)	6.12E+04 (3.53E+04 - 1.08E+05)		4.13E+04 (2.96E+04 - 8.60E+04)	8.83E+04 (3.67E+04 - 1.32E+05)
20-HDoHE	343.2/241.1		9.57E+04 (6.37E+04 - 1.38E+05)	4.85E+04 (3.83E+04 - 8.72E+04)		7.23E+04 (6.53E+04 - 1.04E+05)	4.50E+04 (3.11E+04 - 6.24E+04)		8.81E+04 (4.30E+04 - 1.52E+05)	4.42E+04 (3.13E+04 - 8.68E+04)		1.07E+05 (7.34E+04 - 1.53E+05)	5.65E+04 (3.63E+04 - 8.20E+04)
19,20-diHDoPE	361.2/273.2		4.40E+05 (3.54E+05 - 6.66E+05)	4.48E+05 (3.33E+05 - 6.34E+05)		4.26E+05 (3.21E+05 - 5.36E+05)	4.31E+05 (2.86E+05 - 5.20E+05)		4.65E+05 (3.91E+05 - 6.72E+05)	4.80E+05 (4.07E+05 - 6.55E+05)		4.51E+05 (3.31E+05 - 5.59E+05)	4.21E+05 (3.38E+05 - 5.61E+05)
HOTrE, hydroxyoctadecatrienoic acid; HHT, hydroxyheptadecatrienoic acid; HETE, hydroxyeicosatetraenoic acid; diHETE, dihydroxyeicosatetraenoic acid; diHETrE, dihydroxyeicosatrienoic acid; HEPE, hydroxyeicosapentaenoic acid; HDoHE, hydroxyldocosahexaenoic acid
1Mass/change values of precursor and product ions in negative-ion mode
