# Supplementary material for: Plasma and Serum Lipidomics of Healthy White Adults Shows Characteristic Profiles by Subjects’ Gender and Age
Source: PLoS One. 2014 Mar 14;9(3):e91806. doi: 10.1371/journal.pone.0091806 (PMC3954792; doi:10.1371/journal.pone.0091806)
Supplement: Table S4 — Gender-associated differences (fold changes and statistical analysis) in the levels of lipid metabolites. (XLSX) [file pone.0091806.s004.xlsx]

## Sheet: suppl. Table 4
Table S4. Gender-associated differences (fold changes and statistical analysis) in the levels of lipid metabolites.
		Male vs Female (Young Plasma)			Male vs Female (Elderly Plasma)			Male vs Female (Young Serum)			Male vs Female (Elderly Serum)
		Median fold	p value		Median fold	p value		Median fold	p value		Median fold	p value
		Change	Mann Whitney		Change	Mann Whitney		Change	Mann Whitney		Change	Mann Whitney
		(Female/Male)	U-test		(Female/Male)	U-test		(Female/Male)	U-test		(Female/Male)	U-test
Lysophosphatidylcholine (lysoPC)
lysoPC(16:1)+HCOO		0.79	0.202		1.29	0.0613		1.01	0.389		1.06	0.161
lysoPC(16:0)+HCOO		0.79	0.345		1.03	0.806		0.92	0.653		0.99	0.713
lysoPC(17:0)+HCOO		0.91	0.775		1.03	0.595		1.08	0.775		1.11	0.486
lysoPC(18:2)+HCOO		0.62	1.64E-02*		1.00	0.539		0.69	2.95E-02*		0.97	0.267
lysoPC(18:1)+HCOO		0.78	1.64E-02*		1.02	0.967		0.85	0.0675		1.10	0.653
lysoPC(18:0)+HCOO		0.88	0.389		1.14	0.187		1.13	0.285		1.14	0.137
lysoPC(20:4)+HCOO		0.92	0.25		1.06	0.624		0.99	0.653		1.16	0.512
lysoPC(20:3)+HCOO		0.94	0.345		0.97	0.806		0.98	0.775		1.04	0.744
lysoPC(22:6)+HCOO		0.77	0.935		1.27	0.106		1.07	0.187		1.27	0.0675
Phatidylcholine (PC)
PC(32:2)+HCOO	14:0-18:2 PC	1.30	0.512		1.15	0.567		1.29	0.325		1.06	0.935
PC(32:1)+HCOO	16:0-16:1/14:0-18:1 PC	1.06	0.595		1.68	0.967		0.84	0.683		1.14	0.744
PC(32:0)+HCOO	16:0-16:0 PC	0.96	0.902		0.94	0.512		1.11	0.461		0.83	0.116
PC(33:2)+HCOO	15:0-18:2 PC	0.91	0.935		1.06	0.683		1.11	0.512		0.85	0.202
PC(34:4)+HCOO	14:0-20:4 PC	1.27	0.233		1.31	0.0675		1.29	0.325		1.03	0.412
PC(34:2)+HCOO	16:0-18:2 PC	0.92	0.967		1.01	0.838		0.94	0.624		0.91	0.0742
PC(34:1)+HCOO	16:0-18:1 PC	0.98	0.838		1.10	0.653		0.99	0.902		0.99	0.285
PC(34:0)+HCOO	16:0-18:0 PC	0.93	0.744		1.07	0.744		0.92	0.486		0.87	0.305
PC(35:4)+HCOO	15:0-20:4 PC	1.12	0.539		1.26	0.0892		1.07	0.202		1.07	0.683
PC(35:3)+HCOO	17:1-18:2 PC	0.91	0.713		1.29	0.436		0.91	1		1.00	0.595
PC(36:5)+HCOO	18:2-18:3 PC	0.72	0.325		0.96	0.539		0.73	0.486		0.83	0.285
PC(36:5)+HCOO	16:1-20:4 PC	0.94	0.653		1.50	1.28E-02*		1.04	0.567		1.29	2.95E-02*
PC(36:5)+HCOO	16:0-20:5 PC	1.10	0.345		1.04	0.775		1.34	0.345		0.79	0.267
PC(36:4)+HCOO	18:2-18:2 PC	0.77	0.0814		1.10	0.683		0.77	0.0892		0.88	0.187
PC(36:4)+HCOO	16:0-20:4 PC	1.03	0.539		1.13	0.0742		1.10	0.148		1.08	0.461
PC(36:3)+HCOO	16:0-20:3 PC	1.18	0.285		1.21	0.217		1.30	0.0675		1.13	0.775
PC(36:2)+HCOO	18:0-18:2 PC	0.94	0.713		1.01	0.412		1.04	0.595		1.01	0.902
PC(36:1)+HCOO	18:0-18:1 PC	1.03	0.967		1.31	0.325		1.03	0.744		0.96	0.683
PC(37:2)+HCOO	19:0-18:2 PC	0.96	0.902		0.96	0.744		1.03	0.838		0.78	0.0613
PC(38:6)+HCOO	18:2-20:4 PC	0.86	0.305		1.32	0.217		0.89	0.595		1.04	1
PC(38:6)+HCOO	16:0-22:6 PC	1.16	0.25		1.19	6.57E-03**		1.18	0.116		1.18	0.0675
PC(38:5)+HCOO	16:0-22:5/18:1-20:4 PC	0.99	0.87		1.30	4.53E-02*		1.01	0.683		1.04	0.389
PC(38:5)+HCOO	18:0-20:5	1.11	0.595		1.31	0.0675		1.25	0.325		1.22	0.187
PC(38:4)+HCOO	16:0-22:4 PC	1.02	0.902		1.05	0.436		1.27	0.233		1.12	0.87
PC(38:4)+HCOO	18:0-20:4 PC	1.13	0.233		1.40	1.45E-02*		1.16	0.116		1.24	4.53E-02*
PC(38:3)+HCOO	18:1-20:2/18:2-20:1 PC	1.07	0.389		1.39	0.267		1.00	0.624		1.06	0.775
PC(38:3)+HCOO	18:0-20:3 PC	1.28	0.174		1.61	1.64E-02*		1.41	4.53E-02*		1.36	0.0892
PC(40:8)+HCOO	18:2-22:6/20:4-20:4 PC	0.80	0.744		1.22	0.486		0.81	0.436		1.19	0.935
PC(40:7)+HCOO	18:1-22:6 PC	0.99	0.412		1.62	3.67E-03**		1.15	0.202		1.32	1.86E-02*
PC(40:6)+HCOO	18:1-22:5 PC	1.10	0.567		1.35	0.233		0.87	0.539		1.08	0.389
PC(40:6)+HCOO	18:0-22:6 PC	1.34	0.148		1.62	3.43E-05***		1.21	3.29E-02*		1.69	8.34E-04***
PC(40:5)+HCOO	20:1-20:4 PC	1.14	0.775		1.39	4.53E-02*		1.04	0.512		1.15	0.217
PC(40:5)+HCOO	18:0-22:5 PC	0.91	0.806		1.60	1.96E-03**		1.22	0.285		1.53	2.09E-02*
PC(40:4)+HCOO	18:0-22:4 PC	1.19	0.412		1.51	1.45E-02*		1.29	0.367		1.22	3.67E-02*
ether PC
PC(32:0p)+HCOO	16:0p-16:0 PC	0.96	0.935		1.09	0.461		1.20	0.713		0.92	0.389
PC(32:0e)+HCOO	16:0e-16:0 PC	1.17	0.653		1.04	0.436		1.28	0.325		0.96	0.775
PC(34:2p)+HCOO	16:0p-18:2 PC	0.83	0.217		1.04	0.935		0.92	0.305		1.09	0.595
PC(34:2e)+HCOO	16:0e-18:2 PC	1.05	0.806		1.18	0.25		1.00	0.539		0.95	0.838
PC(34:1p)+HCOO	16:0p-18:1/18:1p-16:0 PC	0.98	0.935		1.01	0.713		0.86	0.967		0.82	0.486
PC(34:1e)+HCOO	16:0e-18:1/18:1e-16:0 PC	0.95	0.713		1.25	0.137		1.13	0.461		1.07	0.775
PC(36:4p)+HCOO	16:0p-20:4 PC	0.96	0.305		1.28	2.64E-02*		1.06	0.902		1.13	0.161
PC(36:4e)+HCOO	16:0e-20:4 PC	1.09	0.345		1.47	3.67E-02*		1.19	0.367		1.22	0.0975
PC(36:3p)+HCOO	18:1p-18:2 PC	1.00	0.713		1.13	0.217		1.16	0.744		1.19	0.285
PC(36:3e)+HCOO	18:1e-18:2 PC	1.09	0.838		1.08	0.683		1.25	0.217		0.93	0.683
PC(36:2p)+HCOO	18:0p-18:2 PC	0.87	0.116		1.11	0.775		0.93	0.412		1.07	0.713
PC(36:2e)+HCOO	18:0e-18:2 PC	0.95	0.744		0.93	0.967		1.07	0.486		0.95	0.838
PC(38:5p)+HCOO	18:1p-20:4 PC	1.07	0.935		1.28	1.64E-02*		0.94	0.838		1.37	2.64E-02*
PC(38:5e)+HCOO	18:1e-20:4 PC	0.94	0.806		1.50	0.0814		1.22	0.567		1.31	0.389
PC(38:4p)+HCOO	18:0p-20:4 PC	0.99	0.713		1.50	1.64E-02*		0.88	0.567		1.21	0.126
PC(38:4e)+HCOO	16:0e-22:4 PC	0.85	0.486		1.22	4.53E-02*		1.08	0.806		1.11	0.202
PC(38:4e)+HCOO	18:0e-20:4 PC	0.91	1		1.25	0.0502		1.12	0.486		1.08	0.567
PC(40:5e)+HCOO	20:1e-20:4/18:0e-22:5 PC	0.99	0.412		1.39	0.0975		0.94	0.87		1.23	0.137
PC(40:4e)+HCOO	20:0e-20:4 PC	1.19	0.512		1.29	4.08E-02*		1.08	0.624		1.23	0.305
PC(42:5e)+HCOO	22:1e-20:4/20:0e-22:5 PC	0.98	0.838		1.43	2.64E-02*		1.05	0.512		1.16	0.325
Lysophosphatidylethanolamine (lysoPE)
lysoPE(18:2)-H		0.60	3.67E-02*		0.85	0.461		0.63	0.116		0.82	0.345
lysoPE(20:4)-H		0.93	0.412		1.11	0.267		0.90	0.233		0.94	0.87
Phatidylethanolamine (PE)
PE(34:2)-H	16:0-18:2 PE	0.95	0.967		1.19	0.325		0.90	0.624		1.02	0.653
PE(34:1)-H	16:0-18:1 PE	0.98	0.806		1.51	0.0742		0.95	0.806		1.08	0.486
PE(36:3)-H	18:1-18:2 PE	0.59	0.217		1.55	0.967		0.72	0.285		1.11	0.744
PE(36:2)-H	18:0-18:2 PE	0.85	0.512		1.41	0.305		0.87	0.806		1.17	0.838
PE(36:1)-H	18:0-18:1 PE	0.83	0.567		1.38	0.389		0.82	0.567		1.34	0.87
PE(38:6)-H	16:0-22:6 PE	1.00	0.325		1.48	3.67E-03**		1.11	0.148		1.27	3.29E-02*
PE(38:5)-H	18:1-20:4 PE	0.90	0.902		1.14	0.305		0.94	0.967		1.28	0.345
PE(38:4)-H	18:0-20:4 PE	1.04	0.683		1.46	1.45E-02*		0.94	0.461		1.25	0.202
PE(40:6)-H	18:0-22:6 PE	1.26	0.187		1.60	1.55E-05***		1.36	0.0555		1.49	1.41E-03**
ether PE
PE(34:2p)-H	16:0p-18:2 PE	0.78	0.25		1.13	0.367		0.84	1		1.26	0.806
PE(36:4p)-H	16:0p-20:4 PE	1.12	1		1.66	1.45E-02*		1.15	0.436		1.44	0.0675
PE(36:2p)-H	18:0p-18:2 PE	0.74	4.08E-02*		0.97	1		0.82	0.325		0.86	0.367
PE(38:6p)-H	18:2p-20:4 PE	1.11	0.436		1.82	4.27E-03**		1.09	0.285		1.32	0.0675
PE(38:5p)-H	16:0p-22:5/18:1p-20:4 PE	1.10	0.902		1.32	3.29E-02*		1.13	0.624		1.16	0.217
PE(38:4p)-H	18:0p-20:4 PE	0.97	0.653		1.40	0.0742		1.04	0.683		1.36	0.126
PE(40:7p)-H	N.D.1)	1.17	0.367		1.30	3.16E-03**		1.17	0.305		1.24	0.0675
PE(40:6p)-H	18:0p-22:6 PE	1.16	0.25		1.77	3.67E-03**		1.02	0.202		1.67	0.0502
PE(40:6e)-H	18:0e-22:6 PE	0.94	0.126		1.22	0.202		0.93	0.806		1.27	0.202
Phosphatidylinositol (PI)
PI(34:2)-H	16:0-18:2 PI	0.98	0.624		1.00	0.389		0.98	0.967		1.08	0.87
PI(36:1)-H	18:0-18:1 PI	0.73	0.233		0.85	0.806		0.73	0.0892		0.80	0.161
PI(36:4)-H	16:0-20:4 PI	1.26	0.683		1.22	0.539		1.06	0.806		1.08	0.935
PI(36:3)-H	18:1-18:2 PI	0.88	0.367		1.21	0.838		0.89	0.624		1.02	0.775
PI(36:2)-H	18:0-18:2 PI	0.88	0.539		0.99	0.486		0.85	0.87		0.82	0.624
PI(38:5)-H	18:1-20:4 PI	0.77	0.187		1.29	0.285		0.89	0.25		1.06	0.683
PI(38:4)-H	18:0-20:4 PI	1.09	1		1.16	0.137		1.08	0.744		1.08	0.461
PI(38:3)-H	18:0-20:3 PI	1.20	0.838		1.01	1		1.10	0.744		0.82	0.624
Sphingomyelin (SM)
SM(33:1)+HCOO	d17:1-16:0 SM	1.29	0.233		1.24	4.53E-02*		1.35	9.87E-03**		1.25	0.161
SM(34:2)+HCOO	d18:2-16:0 SM	1.26	1.86E-02*		1.49	5.78E-04***		1.31	3.23E-04***		1.30	1.13E-02*
SM(34:1)+HCOO	d18:1-16:0 SM	1.02	0.512		1.12	0.148		1.11	0.187		1.00	0.775
SM(34:0)+HCOO	d18:0-16:0 SM	1.15	0.567		1.37	0.0675		1.20	0.267		1.13	0.267
SM(35:1)+HCOO	d17:1-18:0/d18:1-17:0 SM	1.29	0.0555		1.39	3.29E-02*		1.32	9.87E-03**		1.39	3.67E-02*
SM(36:2)+HCOO	d18:2-18:0 SM	1.73	3.16E-03**		1.69	1.74E-04***		1.82	3.94E-04***		1.49	1.96E-03**
SM(36:1)+HCOO	d18:1-18:0 SM	1.56	1.86E-02*		1.55	8.34E-04***		1.71	4.94E-03**		1.30	7.54E-03**
SM(36:0)+HCOO	d18:0-18:0 SM	1.42	0.0502		1.86	2.70E-03**		1.63	3.67E-02*		1.77	2.70E-03**
SM(38:2)+HCOO	d18:1-20:1 SM	1.45	3.67E-03**		1.82	1.40E-04***		1.58	6.96E-04***		1.37	8.34E-04***
SM(38:1)+HCOO	d18:1-20:0 SM	1.27	0.0892		1.28	8.64E-03**		1.42	2.95E-02*		1.05	0.285
SM(39:1)+HCOO	d16:1-23:0/d17:1-22:0 SM	1.39	0.0613		1.35	2.09E-02*		1.41	2.09E-02*		1.17	0.116
SM(40:3)+HCOO	d18:2-22:1 SM	1.47	3.16E-03**		1.35	1.41E-03**		1.60	1.67E-03**		1.45	9.87E-03**
SM(40:2)+HCOO	d18:2-22:0 SM	1.30	0.106		1.45	3.67E-03**		1.40	1.45E-02*		1.21	4.08E-02*
SM(40:1)+HCOO	d18:1-22:0 SM	1.33	0.389		1.15	3.67E-02*		1.22	0.187		1.08	0.775
SM(40:0)+HCOO	d18:0-22:0 SM	1.41	0.389		1.89	7.54E-03**		1.23	0.389		1.38	0.0742
SM(41:2)+HCOO	d18:2-23:0 SM	1.30	3.67E-02*		1.67	6.96E-04***		1.41	3.16E-03**		1.37	1.13E-02*
SM(41:1)+HCOO	d18:1-23:0 SM	1.16	0.389		1.27	2.64E-02*		1.17	0.0975		1.16	0.126
SM(42:4)+HCOO	d18:2-24:2 SM	1.69	8.98E-05***		1.76	1.19E-03**		1.80	8.98E-05***		1.54	5.70E-03**
SM(42:3)+HCOO	d18:2-24:1 SM	1.40	9.87E-03**		1.34	8.34E-04***		1.42	5.78E-04***		1.35	1.13E-02*
SM(42:2)+HCOO	d18:1-24:1 SM	1.22	0.148		1.37	5.70E-03**		1.34	3.29E-02*		1.19	0.0502
SM(42:1)+HCOO	d18:0-24:1 SM	1.16	0.187		1.75	3.67E-03**		1.34	0.233		1.61	1.13E-02*
SM(42:1)+HCOO	d18:1-24:0 SM	1.05	0.902		1.06	0.389		1.13	0.744		1.03	0.683
Ceramide (Cer)
Cer(34:1)+HCOO	N.D.	1.02	0.285		1.15	0.305		0.99	0.744		1.05	0.567
Cer(40:1)+HCOO	d18:1-22:0 Cer	1.17	0.389		1.21	0.305		1.16	0.461		1.04	0.967
Cer(41:1)+HCOO	d18:1-23:0 Cer	0.99	0.713		1.20	0.137		1.04	0.217		1.14	0.624
Cer(42:3)+HCOO	N.D.	1.35	2.35E-02*		1.65	3.67E-03**		1.22	0.0555		1.39	5.70E-03**
Cer(42:2)+HCOO	d18:1-24:1 Cer	1.05	0.325		1.28	1.19E-03**		1.32	0.0675		1.11	0.0742
Cer(42:2)+HCOO	N.D.	1.34	0.305		1.18	0.267		1.36	0.285		1.15	0.775
Cer(42:1)+HCOO	d18:1-24:0 Cer	1.07	0.806		1.02	0.806		1.16	0.935		0.77	0.233
Cerebroside (CB)
mono-hex CB(34:1)+HCOO	N.D.	1.00	0.512		0.93	0.935		1.16	0.174		0.88	0.325
mono-hex CB(40:1)+HCOO	d18:1-22:0 mono-hex CB	0.89	0.683		1.06	0.539		1.17	0.202		0.97	0.137
mono-hex CB(41:1)+HCOO	d18:1-23:0 mono-hex CB	0.89	0.744		0.93	0.624		1.27	0.174		0.83	0.217
mono-hex CB(42:2)+HCOO	d18:1-24:1 mono-hex CB	0.95	0.713		0.96	0.935		1.03	0.461		1.02	0.539
mono-hex CB(42:1)+HCOO	d18:1-24:0 mono-hex CB	0.84	0.486		0.85	0.217		1.09	0.806		0.79	1.96E-03**
di-hex CB(34:1)+HCOO	d18:1-16:0 di-hex CB	1.22	0.148		1.29	0.412		1.11	0.0613		1.19	0.595
di-hex CB(42:2)+HCOO	N.D.	0.86	1		1.13	0.713		1.28	0.345		1.05	1
tri-hex CB(34:1)+HCOO	N.D.	1.44	2.95E-02*		1.19	0.0975		1.37	0.0502		1.14	0.202
Cholesterol (Ch)
Ch-OH		0.94	0.902		1.07	0.305		1.00	0.486		1.06	0.653
Cholesteryl Ester (ChE)
ChE(16:0)+NH4		0.99	0.935		1.10	0.187		1.13	0.126		1.04	0.512
ChE(16:1)+NH4		1.14	0.345		1.22	0.436		1.21	0.0892		1.17	0.624
ChE(18:1)+NH4		1.01	0.87		1.05	0.595		1.06	0.436		1.08	0.567
ChE(18:2)+NH4		0.99	0.713		0.95	0.806		1.09	0.0892		1.09	0.744
ChE(18:3)+NH4		1.09	0.744		1.07	0.902		1.09	0.305		1.03	0.935
ChE(20:2)+NH4		0.82	0.436		0.92	0.486		1.00	0.595		0.73	0.367
ChE(20:3)+NH4		1.24	0.389		1.27	4.08E-02*		1.44	0.116		1.28	0.0814
ChE(20:4)+NH4		1.21	0.233		1.15	2.64E-02*		1.07	0.0892		1.24	0.0814
ChE(20:5)+NH4		1.19	0.436		1.26	0.461		1.25	0.137		1.08	0.902
ChE(22:4)+NH4		1.08	0.935		1.25	0.0742		1.11	0.486		1.20	0.202
ChE(22:5)+NH4		1.01	0.683		1.56	1.28E-02*		1.13	0.305		1.39	2.35E-02*
ChE(22:6)+NH4		1.28	0.217		1.74	9.97E-04***		1.30	4.53E-02*		1.59	5.78E-04***
Coenzyme Q10 (CoQ10)
CoQ10+NH4		0.79	0.233		1.27	0.116		0.89	0.624		1.21	0.285
Diacylglycerol (DG)
34:2 DG+NH4		0.79	0.935		1.28	0.285		1.08	0.775		1.44	0.0675
34:2 DG+NH4		1.11	0.902		1.46	0.217		1.50	0.624		1.31	0.174
34:1 DG+NH4		0.77	0.744		1.20	0.567		1.23	0.624		1.68	0.148
34:1 DG+NH4		0.99	0.902		1.39	0.389		1.16	0.838		1.74	0.233
36:4 DG+NH4		0.81	0.653		1.25	0.285		0.70	0.567		1.31	0.461
36:3 DG+NH4		0.71	0.683		1.06	0.967		1.13	0.902		1.19	0.187
36:2 DG+NH4		0.69	0.595		1.42	0.116		0.94	0.775		1.79	0.0742
Triacylglycerol (TG)
TG(40:0)+NH4		0.82	0.217		1.12	0.305		0.48	0.0502		0.7	0.412
TG(44:1)+NH4		0.64	0.683		1.30	0.838		0.60	0.967		1.35	0.683
TG(44:0)+NH4		0.69	0.838		1.59	0.902		0.84	0.967		1.38	1
TG(46:3)+NH4		0.70	0.305		1.50	0.902		0.60	0.285		1.40	0.935
TG(46:2)+NH4		1.38	0.775		0.90	1		1.34	0.806		0.83	0.806
TG(46:1)+NH4		1.07	0.902		1.17	0.87		0.97	0.902		0.97	1
TG(46:0)+NH4		1.24	0.838		1.83	0.806		1.66	0.624		1.75	0.624
TG(47:1)+NH4		1.55	0.744		1.09	0.595		1.06	0.683		1.12	0.902
TG(47:0)+NH4		0.82	0.967		0.92	0.436		1.69	0.624		1.70	0.967
TG(48:4)+NH4		0.77	0.412		0.92	0.935		0.85	0.567		0.95	0.806
TG(48:3)+NH4		1.17	0.935		1.11	0.713		1.22	0.902		0.93	0.902
TG(48:1)+NH4		1.75	0.595		1.20	0.902		1.67	0.653		1.92	1
TG(48:0)+NH4		1.14	0.713		1.59	0.902		1.49	0.567		1.16	0.935
TG(49:3)+NH4		0.95	0.806		0.94	0.935		0.93	0.967		1.10	0.744
TG(49:2)+NH4		1.07	0.935		0.82	0.595		1.37	0.806		0.91	0.461
TG(49:1)+NH4		1.10	0.345		0.70	0.202		0.93	0.567		0.81	0.148
TG(49:1)+NH4		1.48	0.624		0.96	0.902		1.36	0.653		0.88	0.967
TG(49:0)+NH4		0.90	0.967		1.11	0.217		1.16	0.567		0.68	0.412
TG(49:0)+NH4		1.06	0.744		1.35	0.713		1.44	0.412		1.24	0.653
TG(50:4)+NH4		0.85	0.539		1.10	0.683		0.97	0.902		1.12	0.744
TG(50:4)+NH4		1.24	0.87		1.39	0.744		1.35	0.624		1.05	0.902
TG(50:3)+NH4		1.08	1		1.11	0.486		1.01	0.713		1.28	0.512
TG(50:1)+NH4		1.26	0.838		1.12	0.902		1.24	0.539		0.93	0.775
TG(50:0)+NH4		0.98	0.902		2.20	0.838		1.04	0.935		1.88	1
TG(51:1)+NH4		1.07	0.967		1.14	0.838		1.08	0.967		1.32	0.967
TG(51:2)+NH4		0.88	0.744		1.21	0.838		1.02	0.935		1.13	0.902
TG(51:3)+NH4		0.91	0.653		0.98	0.744		1.17	0.967		1.04	1
TG(51:4)+NH4		0.67	0.567		0.90	1		0.82	0.902		0.85	0.902
TG(52:7)+NH4		0.88	0.653		1.07	0.512		0.79	0.653		0.98	1
TG(52:6)+NH4		0.91	0.87		1.50	0.233		1.08	0.935		1.30	0.345
TG(52:5)+NH4		0.92	0.838		1.38	0.744		0.64	0.775		1.06	0.806
TG(52:4)+NH4		0.90	0.653		1.21	0.436		0.96	0.87		1.06	0.624
TG(52:4)+NH4		0.97	1		1.66	0.436		1.17	0.595		1.35	0.775
TG(52:3)+NH4		0.97	0.624		1.13	0.285		1.11	1		1.18	0.412
TG(52:2)+NH4		0.90	0.567		1.20	0.436		0.95	0.87		1.29	0.624
TG(52:1)+NH4		0.96	0.935		1.01	0.935		0.98	0.902		1.16	0.902
TG(52:0)+NH4		0.73	0.389		0.93	1		0.70	0.461		1.04	0.935
TG(53:5)+NH4		0.80	0.486		0.87	0.713		0.98	0.512		0.80	1
TG(53:3)+NH4		0.97	0.595		1.31	0.325		1.15	0.935		1.28	0.539
TG(53:2)+NH4		1.01	0.806		1.25	0.595		1.02	0.967		1.15	0.595
TG(53:1)+NH4		1.09	0.806		1.21	0.806		0.82	0.713		1.31	0.935
TG(54:7)+NH4		0.65	0.126		0.95	0.713		0.81	0.305		0.76	0.683
TG(54:7)+NH4		0.87	0.806		1.38	0.367		1.07	0.87		1.39	0.461
TG(54:6)+NH4		0.85	0.683		1.33	0.0814		1.15	0.87		1.54	0.148
TG(54:5)+NH4		0.78	0.137		1.01	0.935		0.84	0.187		1.07	0.806
TG(54:5)+NH4		1.00	0.838		1.26	0.148		1.17	0.87		1.10	0.161
TG(54:4)+NH4		0.78	0.137		1.12	0.486		0.90	0.285		1.08	0.624
TG(54:4)+NH4		1.09	0.775		1.32	0.412		1.07	0.935		1.21	0.595
TG(54:2)+NH4		1.01	0.539		1.26	0.345		0.98	0.539		1.33	0.683
TG(54:1)+NH4		0.63	0.233		1.29	0.806		0.64	0.267		1.60	0.838
TG(54:0)+NH4		0.67	0.202		1.41	0.87		0.95	0.174		0.95	0.806
TG(55:2)+NH4		1.01	0.367		1.38	0.902		0.95	0.461		1.55	0.744
TG(55:1)+NH4		0.76	0.187		0.93	0.624		0.81	0.267		1.29	0.595
TG(56:8)+NH4		1.22	0.345		2.08	0.126		1.37	0.174		2.02	0.116
TG(56:7)+NH4		0.78	0.25		2.16	2.09E-02*		0.73	0.512		2.15	0.106
TG(56:7)+NH4		1.11	0.567		1.78	0.0613		1.30	0.412		1.44	0.0975
TG(56:6)+NH4		0.58	0.285		2.03	9.87E-03**		0.72	0.539		1.72	0.0613
TG(56:5)+NH4		0.97	0.512		1.63	0.0814		0.96	0.838		1.33	0.126
TG(56:5)+NH4		1.12	0.902		1.32	1.45E-02*		1.13	0.713		1.54	4.53E-02*
TG(56:4)+NH4		1.02	1		1.56	0.233		1.38	0.436		1.50	0.305
TG(56:3)+NH4		0.66	0.0675		1.12	0.389		0.69	0.0892		1.16	0.486
TG(56:2)+NH4		0.61	0.0892		1.15	0.567		0.74	0.0675		1.12	0.806
TG(56:1)+NH4		0.58	0.0555		1.11	0.967		0.55	0.116		0.98	0.935
TG(56:0)+NH4		0.77	0.25		0.85	0.512		0.73	0.285		1.31	0.775
TG(58:10)+NH4		0.71	0.595		1.69	0.0675		0.79	0.775		1.56	0.116
TG(58:10)+NH4		1.01	0.595		1.89	0.0555		1.11	0.389		1.77	0.116
TG(58:11)+NH4		0.83	0.512		1.55	0.148		0.90	0.744		1.15	0.305
TG(58:9)+NH4		0.99	0.713		1.47	4.94E-03**		1.15	0.967		1.39	2.35E-02*
TG(58:5)+NH4		0.90	0.512		1.54	0.0814		0.98	0.713		1.28	0.126
TG(58:5)+NH4		0.97	0.389		1.38	0.202		0.78	0.412		1.15	0.486
TG(60:11)+NH4		1.13	0.744		1.91	3.67E-03**		1.02	0.539		1.64	1.64E-02*
TG(60:10)+NH4		1.07	0.87		2.10	6.57E-03**		1.25	0.713		2.04	4.27E-03**
TG(60:3)+NH4		0.45	1.45E-02*		0.71	0.775		0.54	0.116		0.76	0.595
TG(60:1)+NH4		0.65	0.0555		0.94	0.838		0.55	0.0502		0.77	0.653
TG(61:6)+NH4		0.83	0.233		1.21	0.161		1.05	0.935		1.15	0.0613
ether TG
TG(50:1e)+NH4		0.93	0.345		0.70	0.267		1.35	0.744		0.71	0.25
TG(52:1e)+NH4		0.88	0.161		0.70	0.0814		0.86	0.267		0.75	0.0502
TG(52:2e)+NH4		0.93	0.305		0.78	0.187		1.01	0.436		0.66	0.217
oxidized TG
TG(54:6)+O+NH4		1.39	0.775		0.98	0.967		1.14	0.461		1.01	0.567
Linolenic acid (18:3 FA) metabolites
9-HOTrE(alpha)		0.74	0.436		1.05	0.744		0.74	0.436		1.12	1
13-HOTrE(alpha)		0.81	0.217		1.00	0.744		0.70	0.0555		0.81	0.713
Arachidonic acids (20:4 FA) & its metabolites
Arachidonic acid		0.94	0.806		1.04	0.595		1.08	0.935		1.17	0.653
12-HHT		1.18	0.624		1.79	0.806		1.64	0.512		2.91	0.653
5-HETE		1.75	0.0975		0.73	0.713		1.06	1		1.19	0.744
8-HETE		0.84	0.902		0.87	0.713		0.93	1		0.85	0.653
12-HETE		1.00	0.902		0.88	0.412		1.34	0.345		1.11	0.567
15-HETE		1.25	0.653		1.21	0.653		0.96	0.775		0.88	0.624
16-HETE		0.99	0.653		0.77	2.64E-02*		0.88	0.126		0.70	1.67E-03**
18-HETE		0.80	0.267		0.53	1.74E-04***		0.80	0.148		0.53	8.98E-05***
5,15-diHETE		1.39	0.0675		1.13	0.935		1.06	0.567		0.80	0.345
5,6-diHETrE		0.78	1.64E-02*		0.70	1.41E-03**		0.66	2.09E-02*		0.68	0.187
11,12-diHETrE		0.82	0.539		0.72	1.64E-02*		0.85	0.25		0.66	2.35E-02*
14,15-diHETrE		0.70	0.267		0.62	0.0613		0.82	0.217		0.69	0.0555
Thromboxane B2		1.34	0.0814		1.33	0.838		1.33	0.436		3.08	0.367
Eicosapentaenoic acid (20:5 FA) & its metabolites
Eicosapentaenoic acid		1.00	0.902		0.74	0.187		0.98	0.967		0.95	0.539
5-HEPE		1.26	0.161		0.82	0.116		1.04	0.567		0.93	0.325
12-HEPE		0.81	0.775		0.80	0.325		0.94	0.595		0.90	0.567
17,18-diHETE		0.92	0.512		0.67	2.95E-02*		1.02	0.512		0.53	8.64E-03**
Docosahexsaenoic acid (22:6 FA) & its metabolites
Docosahexaenoic acid		1.26	0.233		1.12	0.902		1.23	0.345		1.01	0.744
4-HDoHE		1.47	0.267		0.74	0.389		1.15	0.539		1.59	0.595
10-HDoHE		1.25	0.325		1.19	0.902		0.98	0.967		0.91	0.967
14-HDoHE		1.15	0.595		0.81	0.967		1.27	0.0892		1.44	0.486
20-HDoHE		0.76	0.624		1.21	0.683		0.93	0.512		1.28	0.683
19,20-diHDoPE		0.97	0.624		0.97	0.217		0.96	0.486		0.88	0.305
HOTrE, hydroxyoctadecatrienoic acid; HHT, hydroxyheptadecatrienoic acid; HETE, hydroxyeicosatetraenoic acid; diHETE, dihydroxyeicosatetraenoic acid; diHETrE, dihydroxyeicosatrienoic acid;
HEPE, hydroxyeicosapentaenoic acid; HDoHE, hydroxydocosahexaenoic acid
Statistical analysis was performed by the Mann-Whitney U-test test for comparison of levels between genders.
*p < 0.05, **p < 0.01, ***p < 0.001
N.D. indicate that MS2 or MS3 fragment ion was not detected in structual analysis using LTQ Orbitrap.
