# Supplementary material for: Plasma and Serum Lipidomics of Healthy White Adults Shows Characteristic Profiles by Subjects’ Gender and Age
Source: PLoS One. 2014 Mar 14;9(3):e91806. doi: 10.1371/journal.pone.0091806 (PMC3954792; doi:10.1371/journal.pone.0091806)
Supplement: Table S6 — Effects of freeze-thawing on phosphoglycerolipids, sphingolipids and neutral lipids stability. (XLSX) [file pone.0091806.s006.xlsx]

## Sheet: suppl. Table 6
Table S6. Effects of freeze-thawing on phosphoglycerolipids, sphingolipids and neutral lipids stability.
		Plasma					Serum
		IS normalized peak height		Fold Change	p-value		IS normalized peak height		Fold Change	p-value
		2 cycles of freeze-thawing	10 cycles of freeze-thawing	(10 cycles/2 cycles)	(Wilcoxon test)		2 cycles of freeze-thawing	10 cycles of freeze-thawing	(10 cycles/2 cycles)	(Wilcoxon test)
		Median (interquartile)	Median (interquartile)				Median (interquartile)	Median (interquartile)
Lysophosphatidylcholine (lysoPC)
lysoPC(16:1)+HCOO		9.40E+01 (8.06E+01 - 1.16E+02)	7.54E+01 (6.62E+01 - 8.98E+01)	0.80	1.53E-03**		1.28E+02 (1.04E+02 - 1.68E+02)	1.22E+02 (9.22E+01 - 1.41E+02)	0.95	2.62E-03**
lysoPC(16:0)+HCOO		4.35E+03 (3.22E+03 - 5.09E+03)	3.47E+03 (3.20E+03 - 3.96E+03)	0.80	4.27E-03**		6.73E+03 (5.10E+03 - 7.40E+03)	5.78E+03 (4.70E+03 - 6.16E+03)	0.86	8.54E-04***
lysoPC(17:0)+HCOO		6.89E+01 (5.45E+01 - 8.93E+01)	5.27E+01 (4.88E+01 - 6.54E+01)	0.77	4.27E-03**		1.05E+02 (8.78E+01 - 1.28E+02)	8.71E+01 (7.94E+01 - 9.68E+01)	0.83	1.03E-02*
lysoPC(18:2)+HCOO		1.95E+03 (1.37E+03 - 2.60E+03)	1.55E+03 (1.08E+03 - 2.08E+03)	0.79	6.10E-04***		2.06E+03 (1.55E+03 - 2.44E+03)	1.67E+03 (1.33E+03 - 2.24E+03)	0.81	8.54E-04***
lysoPC(18:1)+HCOO		8.77E+02 (7.63E+02 - 1.19E+03)	8.13E+02 (6.31E+02 - 9.05E+02)	0.93	1.81E-02*		1.16E+03 (1.04E+03 - 1.38E+03)	1.10E+03 (1.03E+03 - 1.15E+03)	0.95	3.53E-02*
lysoPC(18:0)+HCOO		1.81E+03 (1.55E+03 - 2.45E+03)	1.61E+03 (1.34E+03 - 1.80E+03)	0.89	8.54E-04***		2.81E+03 (2.74E+03 - 3.22E+03)	2.41E+03 (2.29E+03 - 2.82E+03)	0.86	3.05E-04***
lysoPC(20:4)+HCOO		4.21E+02 (3.50E+02 - 5.74E+02)	3.40E+02 (3.23E+02 - 4.03E+02)	0.81	4.27E-03**		5.77E+02 (4.85E+02 - 6.80E+02)	4.63E+02 (4.15E+02 - 5.54E+02)	0.80	1.83E-04***
lysoPC(20:3)+HCOO		1.08E+02 (9.20E+01 - 1.66E+02)	8.76E+01 (6.80E+01 - 1.30E+02)	0.81	1.53E-03**		1.23E+02 (1.04E+02 - 1.49E+02)	1.14E+02 (8.86E+01 - 1.32E+02)	0.92	2.62E-03**
lysoPC(22:6)+HCOO		6.49E+01 (4.17E+01 - 7.90E+01)	4.93E+01 (4.38E+01 - 5.87E+01)	0.76	1.53E-03**		7.91E+01 (6.19E+01 - 8.72E+01)	6.19E+01 (5.23E+01 - 7.71E+01)	0.78	3.53E-02*
Phatidylcholine (PC)
PC(32:2)+HCOO	14:0-18:2 PC	2.00E+02 (1.36E+02 - 2.94E+02)	1.77E+02 (1.13E+02 - 2.10E+02)	0.88	1.81E-02*		1.67E+02 (1.27E+02 - 2.50E+02)	1.71E+02 (1.04E+02 - 2.20E+02)	1.03	1.16E-03**
PC(32:1)+HCOO	16:0-16:1/14:0-18:1 PC	5.91E+02 (3.78E+02 - 6.84E+02)	4.86E+02 (3.45E+02 - 6.49E+02)	0.82	2.15E-02*		5.04E+02 (2.99E+02 - 5.55E+02)	4.14E+02 (2.84E+02 - 5.51E+02)	0.82	0.0833
PC(32:0)+HCOO	16:0-16:0 PC	6.37E+02 (4.95E+02 - 7.52E+02)	5.30E+02 (4.75E+02 - 5.69E+02)	0.83	1.25E-02*		5.62E+02 (4.77E+02 - 6.54E+02)	4.95E+02 (4.52E+02 - 5.93E+02)	0.88	6.71E-03**
PC(33:2)+HCOO	15:0-18:2 PC	1.93E+02 (1.46E+02 - 2.40E+02)	1.41E+02 (1.16E+02 - 1.78E+02)	0.73	6.10E-04***		1.66E+02 (1.40E+02 - 2.10E+02)	1.50E+02 (1.21E+02 - 1.68E+02)	0.90	8.54E-04***
PC(34:4)+HCOO	14:0-20:4 PC	8.17E+01 (6.79E+01 - 1.06E+02)	6.26E+01 (4.75E+01 - 9.25E+01)	0.77	4.27E-04***		7.39E+01 (5.24E+01 - 1.15E+02)	6.53E+01 (5.28E+01 - 9.30E+01)	0.88	5.37E-03**
PC(34:2)+HCOO	16:0-18:2 PC	2.55E+04 (1.90E+04 - 2.90E+04)	2.04E+04 (1.86E+04 - 2.11E+04)	0.80	8.54E-04***		2.34E+04 (2.07E+04 - 2.48E+04)	1.90E+04 (1.77E+04 - 2.04E+04)	0.81	6.10E-05***
PC(34:1)+HCOO	16:0-18:1 PC	1.22E+04 (9.16E+03 - 1.48E+04)	9.28E+03 (7.72E+03 - 1.03E+04)	0.76	8.54E-04***		1.16E+04 (8.94E+03 - 1.31E+04)	9.65E+03 (8.11E+03 - 1.07E+04)	0.83	1.16E-03**
PC(34:0)+HCOO	16:0-18:0 PC	2.25E+02 (1.87E+02 - 3.30E+02)	2.07E+02 (1.73E+02 - 2.33E+02)	0.92	4.79E-02*		2.69E+02 (1.95E+02 - 2.94E+02)	2.32E+02 (1.93E+02 - 2.63E+02)	0.86	0.0946
PC(35:4)+HCOO	15:0-20:4 PC	7.96E+01 (5.72E+01 - 1.10E+02)	6.11E+01 (3.88E+01 - 7.22E+01)	0.77	1.16E-03**		7.78E+01 (4.93E+01 - 9.70E+01)	5.87E+01 (4.44E+01 - 8.27E+01)	0.75	1.03E-02*
PC(35:3)+HCOO	17:1-18:2 PC	6.01E+01 (4.67E+01 - 7.97E+01)	5.27E+01 (3.94E+01 - 6.24E+01)	0.88	8.36E-03**		5.71E+01 (4.83E+01 - 7.67E+01)	4.59E+01 (3.72E+01 - 5.61E+01)	0.80	3.05E-04***
PC(36:5)+HCOO	18:2-18:3 PC	8.77E+01 (6.19E+01 - 9.49E+01)	6.78E+01 (4.37E+01 - 8.60E+01)	0.77	2.01E-03**		7.01E+01 (6.15E+01 - 9.53E+01)	5.87E+01 (4.96E+01 - 7.37E+01)	0.84	1.22E-04***
PC(36:5)+HCOO	16:1-20:4 PC	7.68E+02 (5.38E+02 - 1.01E+03)	6.02E+02 (4.69E+02 - 7.18E+02)	0.78	1.16E-03**		6.40E+02 (5.60E+02 - 9.52E+02)	5.80E+02 (5.14E+02 - 7.06E+02)	0.91	4.27E-04***
PC(36:5)+HCOO	16:0-20:5 PC	1.36E+02 (8.73E+01 - 1.63E+02)	9.59E+01 (8.23E+01 - 1.23E+02)	0.70	6.71E-03**		1.26E+02 (9.89E+01 - 1.45E+02)	1.00E+02 (7.24E+01 - 1.32E+02)	0.80	6.10E-04***
PC(36:4)+HCOO	18:2-18:2 PC	1.96E+03 (1.39E+03 - 3.07E+03)	1.85E+03 (1.08E+03 - 2.20E+03)	0.94	8.36E-03**		2.01E+03 (1.44E+03 - 2.55E+03)	1.65E+03 (1.33E+03 - 2.04E+03)	0.82	1.53E-03**
PC(36:4)+HCOO	16:0-20:4 PC	1.42E+04 (1.16E+04 - 1.76E+04)	1.15E+04 (1.05E+04 - 1.23E+04)	0.81	3.05E-04***		1.35E+04 (1.14E+04 - 1.57E+04)	1.16E+04 (9.50E+03 - 1.25E+04)	0.86	6.10E-05***
PC(36:3)+HCOO	16:0-20:3 PC	3.93E+03 (3.03E+03 - 5.20E+03)	3.54E+03 (3.03E+03 - 3.93E+03)	0.90	1.03E-02*		3.91E+03 (3.25E+03 - 4.57E+03)	3.57E+03 (3.18E+03 - 4.13E+03)	0.91	1.81E-02*
PC(36:2)+HCOO	18:0-18:2 PC	1.77E+04 (1.47E+04 - 2.08E+04)	1.41E+04 (1.28E+04 - 1.52E+04)	0.79	6.10E-05***		1.62E+04 (1.52E+04 - 1.85E+04)	1.43E+04 (1.33E+04 - 1.47E+04)	0.88	1.22E-04***
PC(36:1)+HCOO	18:0-18:1 PC	2.41E+03 (1.89E+03 - 3.22E+03)	2.16E+03 (1.76E+03 - 2.45E+03)	0.89	1.53E-03**		2.49E+03 (1.98E+03 - 2.86E+03)	2.20E+03 (1.92E+03 - 2.44E+03)	0.88	1.16E-03**
PC(37:2)+HCOO	19:0-18:2 PC	7.47E+01 (6.14E+01 - 1.02E+02)	6.44E+01 (4.96E+01 - 7.80E+01)	0.86	6.71E-03**		7.02E+01 (6.04E+01 - 8.83E+01)	6.61E+01 (6.18E+01 - 7.29E+01)	0.94	0.208
PC(38:6)+HCOO	18:2-20:4 PC	7.09E+02 (6.27E+02 - 1.01E+03)	6.22E+02 (5.42E+02 - 7.04E+02)	0.88	2.62E-03**		7.50E+02 (6.13E+02 - 8.75E+02)	6.37E+02 (5.73E+02 - 7.09E+02)	0.85	3.05E-04***
PC(38:6)+HCOO	16:0-22:6 PC	3.27E+03 (2.27E+03 - 4.88E+03)	2.86E+03 (2.00E+03 - 3.52E+03)	0.87	2.62E-03**		3.33E+03 (2.51E+03 - 4.21E+03)	3.07E+03 (2.25E+03 - 3.69E+03)	0.92	4.27E-04***
PC(38:5)+HCOO	16:0-22:5/18:1-20:4 PC	6.15E+02 (5.35E+02 - 8.35E+02)	5.41E+02 (4.20E+02 - 5.98E+02)	0.88	6.10E-04***		6.28E+02 (5.47E+02 - 8.45E+02)	5.76E+02 (4.31E+02 - 7.26E+02)	0.92	4.27E-04***
PC(38:5)+HCOO	18:0-20:5	1.90E+03 (1.43E+03 - 2.37E+03)	1.71E+03 (1.35E+03 - 1.81E+03)	0.90	2.15E-02*		1.89E+03 (1.59E+03 - 2.06E+03)	1.78E+03 (1.42E+03 - 1.93E+03)	0.94	1.51E-02*
PC(38:4)+HCOO	16:0-22:4 PC	7.90E+02 (6.39E+02 - 9.80E+02)	6.39E+02 (5.45E+02 - 7.58E+02)	0.81	4.27E-04***		7.52E+02 (6.20E+02 - 9.40E+02)	6.83E+02 (6.03E+02 - 7.28E+02)	0.91	1.16E-03**
PC(38:4)+HCOO	18:0-20:4 PC	8.67E+03 (5.51E+03 - 1.16E+04)	7.43E+03 (6.48E+03 - 8.46E+03)	0.86	0.0946		9.12E+03 (5.55E+03 - 9.57E+03)	8.06E+03 (5.88E+03 - 8.91E+03)	0.88	0.107
PC(38:3)+HCOO	18:1-20:2/18:2-20:1 PC	1.29E+02 (1.10E+02 - 1.69E+02)	1.30E+02 (1.05E+02 - 1.40E+02)	1.01	0.107		1.42E+02 (1.23E+02 - 1.55E+02)	1.23E+02 (1.12E+02 - 1.32E+02)	0.87	1.83E-04***
PC(38:3)+HCOO	18:0-20:3 PC	2.34E+03 (1.83E+03 - 3.05E+03)	2.04E+03 (1.82E+03 - 2.26E+03)	0.87	6.71E-03**		2.31E+03 (1.97E+03 - 2.62E+03)	2.07E+03 (1.93E+03 - 2.46E+03)	0.90	4.27E-03**
PC(40:8)+HCOO	18:2-22:6/20:4-20:4 PC	9.70E+01 (7.08E+01 - 1.14E+02)	7.63E+01 (7.15E+01 - 8.62E+01)	0.79	4.79E-02*		1.03E+02 (8.17E+01 - 1.14E+02)	8.64E+01 (7.08E+01 - 9.79E+01)	0.84	1.53E-03**
PC(40:7)+HCOO	18:1-22:6 PC	1.76E+02 (1.03E+02 - 2.08E+02)	1.39E+02 (1.11E+02 - 1.64E+02)	0.79	1.03E-02*		1.78E+02 (1.06E+02 - 2.01E+02)	1.50E+02 (9.42E+01 - 1.71E+02)	0.84	3.05E-04***
PC(40:6)+HCOO	18:1-22:5 PC	1.46E+02 (1.27E+02 - 1.66E+02)	1.23E+02 (1.11E+02 - 1.36E+02)	0.85	3.02E-02*		1.42E+02 (1.07E+02 - 1.66E+02)	1.26E+02 (1.11E+02 - 1.46E+02)	0.89	0.489
PC(40:6)+HCOO	18:0-22:6 PC	1.15E+03 (8.71E+02 - 2.02E+03)	1.12E+03 (6.82E+02 - 1.42E+03)	0.98	8.54E-04***		1.39E+03 (8.72E+02 - 1.65E+03)	1.18E+03 (8.12E+02 - 1.51E+03)	0.85	3.36E-03**
PC(40:5)+HCOO	20:1-20:4 PC	3.18E+02 (2.02E+02 - 3.95E+02)	2.44E+02 (1.77E+02 - 2.98E+02)	0.77	6.10E-04***		2.88E+02 (2.02E+02 - 3.90E+02)	2.66E+02 (1.85E+02 - 3.65E+02)	0.92	0.0637
PC(40:5)+HCOO	18:0-22:5 PC	3.91E+02 (3.06E+02 - 5.53E+02)	3.49E+02 (3.25E+02 - 3.92E+02)	0.89	1.81E-02*		4.44E+02 (3.30E+02 - 5.01E+02)	3.61E+02 (3.29E+02 - 4.58E+02)	0.81	2.15E-02*
PC(40:4)+HCOO	18:0-22:4 PC	4.25E+02 (3.25E+02 - 5.21E+02)	3.55E+02 (2.79E+02 - 4.10E+02)	0.84	1.03E-02*		4.02E+02 (3.16E+02 - 5.50E+02)	3.63E+02 (3.06E+02 - 4.34E+02)	0.90	1.51E-02*
ether PC
PC(32:0p)+HCOO	16:0p-16:0 PC	1.43E+02 (1.12E+02 - 1.66E+02)	1.15E+02 (9.92E+01 - 1.31E+02)	0.81	1.25E-02*		1.19E+02 (1.10E+02 - 1.65E+02)	1.25E+02 (1.03E+02 - 1.49E+02)	1.05	0.33
PC(32:0e)+HCOO	16:0e-16:0 PC	1.28E+02 (1.18E+02 - 1.62E+02)	1.24E+02 (1.10E+02 - 1.40E+02)	0.97	1.81E-02*		1.24E+02 (1.01E+02 - 1.57E+02)	1.23E+02 (1.04E+02 - 1.40E+02)	0.99	0.208
PC(34:2p)+HCOO	16:0p-18:2 PC	7.22E+02 (5.96E+02 - 8.88E+02)	6.05E+02 (5.09E+02 - 6.91E+02)	0.84	5.37E-03**		7.45E+02 (6.73E+02 - 8.06E+02)	6.55E+02 (5.37E+02 - 7.53E+02)	0.88	8.54E-04***
PC(34:2e)+HCOO	16:0e-18:2 PC	4.04E+02 (3.61E+02 - 4.59E+02)	3.24E+02 (3.12E+02 - 3.81E+02)	0.80	2.01E-03**		3.96E+02 (3.41E+02 - 4.31E+02)	3.42E+02 (3.08E+02 - 3.95E+02)	0.86	5.37E-03**
PC(34:1p)+HCOO	16:0p-18:1/18:1p-16:0 PC	1.76E+02 (1.40E+02 - 1.96E+02)	1.59E+02 (1.28E+02 - 1.87E+02)	0.90	4.79E-02*		1.87E+02 (1.49E+02 - 1.99E+02)	1.69E+02 (1.36E+02 - 1.83E+02)	0.90	0.0554
PC(34:1e)+HCOO	16:0e-18:1/18:1e-16:0 PC	2.53E+02 (2.11E+02 - 3.14E+02)	2.26E+02 (1.99E+02 - 2.55E+02)	0.89	1.51E-02*		2.36E+02 (2.09E+02 - 2.73E+02)	2.10E+02 (2.00E+02 - 2.76E+02)	0.89	1.51E-02*
PC(36:4p)+HCOO	16:0p-20:4 PC	1.15E+03 (9.56E+02 - 1.30E+03)	9.77E+02 (7.94E+02 - 1.13E+03)	0.85	1.03E-02*		1.06E+03 (9.50E+02 - 1.28E+03)	1.06E+03 (8.85E+02 - 1.14E+03)	1.00	5.37E-03**
PC(36:4e)+HCOO	16:0e-20:4 PC	1.13E+03 (9.36E+02 - 1.21E+03)	8.82E+02 (7.70E+02 - 1.02E+03)	0.78	1.03E-02*		1.07E+03 (8.47E+02 - 1.29E+03)	1.00E+03 (7.49E+02 - 1.10E+03)	0.94	3.36E-03**
PC(36:3p)+HCOO	18:1p-18:2 PC	1.28E+02 (1.16E+02 - 1.54E+02)	1.15E+02 (9.14E+01 - 1.32E+02)	0.90	6.10E-04***		1.31E+02 (1.15E+02 - 1.66E+02)	1.11E+02 (9.26E+01 - 1.27E+02)	0.85	1.53E-03**
PC(36:3e)+HCOO	18:1e-18:2 PC	1.75E+02 (1.57E+02 - 2.37E+02)	1.51E+02 (1.35E+02 - 1.76E+02)	0.86	6.71E-03**		1.75E+02 (1.63E+02 - 1.96E+02)	1.70E+02 (1.51E+02 - 1.90E+02)	0.97	1.81E-02*
PC(36:2p)+HCOO	18:0p-18:2 PC	1.65E+02 (1.54E+02 - 1.80E+02)	1.33E+02 (1.26E+02 - 1.72E+02)	0.81	1.51E-02*		1.60E+02 (1.51E+02 - 1.76E+02)	1.53E+02 (1.32E+02 - 1.68E+02)	0.96	3.02E-02*
PC(36:2e)+HCOO	18:0e-18:2 PC	1.40E+02 (1.20E+02 - 1.64E+02)	1.19E+02 (1.04E+02 - 1.35E+02)	0.85	2.01E-03**		1.32E+02 (1.13E+02 - 1.52E+02)	1.19E+02 (1.04E+02 - 1.33E+02)	0.90	4.27E-04***
PC(38:5p)+HCOO	18:1p-20:4 PC	2.30E+02 (2.01E+02 - 2.87E+02)	2.07E+02 (1.77E+02 - 2.35E+02)	0.90	2.15E-02*		2.60E+02 (2.30E+02 - 2.77E+02)	2.17E+02 (2.01E+02 - 2.36E+02)	0.83	2.01E-03**
PC(38:5e)+HCOO	18:1e-20:4 PC	8.35E+02 (7.11E+02 - 9.25E+02)	6.74E+02 (6.26E+02 - 7.38E+02)	0.81	8.36E-03**		7.67E+02 (6.95E+02 - 9.53E+02)	7.70E+02 (6.39E+02 - 8.17E+02)	1.00	1.51E-02*
PC(38:4p)+HCOO	18:0p-20:4 PC	3.14E+02 (2.75E+02 - 3.52E+02)	2.80E+02 (2.49E+02 - 3.16E+02)	0.89	0.0637		3.31E+02 (2.85E+02 - 3.63E+02)	2.97E+02 (2.66E+02 - 3.28E+02)	0.90	5.37E-03**
PC(38:4e)+HCOO	16:0e-22:4 PC	1.29E+02 (1.04E+02 - 1.49E+02)	1.11E+02 (9.56E+01 - 1.22E+02)	0.86	3.53E-02*		1.23E+02 (1.11E+02 - 1.52E+02)	1.14E+02 (1.02E+02 - 1.31E+02)	0.92	1.53E-03**
PC(38:4e)+HCOO	18:0e-20:4 PC	5.05E+02 (4.45E+02 - 5.40E+02)	4.23E+02 (3.60E+02 - 4.88E+02)	0.84	3.02E-02*		4.82E+02 (3.70E+02 - 6.00E+02)	4.66E+02 (3.72E+02 - 5.25E+02)	0.97	0.0554
PC(40:5e)+HCOO	20:1e-20:4/18:0e-22:5 PC	9.19E+01 (7.65E+01 - 1.05E+02)	8.54E+01 (7.27E+01 - 1.03E+02)	0.93	3.53E-02*		9.47E+01 (8.20E+01 - 1.16E+02)	8.72E+01 (7.38E+01 - 1.02E+02)	0.92	1.03E-02*
PC(40:4e)+HCOO	20:0e-20:4 PC	6.98E+01 (6.06E+01 - 9.38E+01)	6.56E+01 (5.33E+01 - 7.47E+01)	0.94	2.15E-02*		7.58E+01 (5.83E+01 - 9.64E+01)	6.48E+01 (5.70E+01 - 7.60E+01)	0.86	2.56E-02*
PC(42:5e)+HCOO	22:1e-20:4/20:0e-22:5 PC	8.59E+01 (7.66E+01 - 1.07E+02)	8.00E+01 (6.79E+01 - 9.72E+01)	0.93	1.03E-02*		9.32E+01 (7.22E+01 - 1.12E+02)	8.45E+01 (6.44E+01 - 1.02E+02)	0.91	2.56E-02*
Lysophosphatidylethanolamine (lysoPE)
lysoPE(18:2)-H		1.11E+02 (7.57E+01 - 1.42E+02)	8.09E+01 (5.86E+01 - 1.25E+02)	0.73	8.54E-04***		1.06E+02 (6.98E+01 - 1.40E+02)	8.19E+01 (5.39E+01 - 1.10E+02)	0.77	1.22E-04***
lysoPE(20:4)-H		8.17E+01 (7.20E+01 - 1.02E+02)	7.29E+01 (5.69E+01 - 7.86E+01)	0.89	1.53E-03**		8.01E+01 (7.50E+01 - 9.37E+01)	6.85E+01 (6.35E+01 - 8.33E+01)	0.86	1.16E-03**
Phatidylethanolamine (PE)
PE(34:2)-H	16:0-18:2 PE	1.63E+02 (1.16E+02 - 2.32E+02)	1.26E+02 (9.72E+01 - 2.10E+02)	0.78	6.71E-03**		1.68E+02 (1.14E+02 - 2.27E+02)	1.18E+02 (9.96E+01 - 2.14E+02)	0.70	3.05E-04***
PE(34:1)-H	16:0-18:1 PE	8.27E+01 (5.72E+01 - 1.28E+02)	6.32E+01 (5.28E+01 - 1.01E+02)	0.76	5.37E-03**		7.85E+01 (6.23E+01 - 1.18E+02)	6.53E+01 (5.83E+01 - 8.88E+01)	0.83	8.54E-04***
PE(36:3)-H	18:1-18:2 PE	1.18E+02 (6.37E+01 - 1.65E+02)	8.47E+01 (4.92E+01 - 1.64E+02)	0.72	3.36E-03**		1.03E+02 (6.41E+01 - 1.53E+02)	8.79E+01 (5.13E+01 - 1.36E+02)	0.86	0.121
PE(36:2)-H	18:0-18:2 PE	4.18E+02 (2.57E+02 - 5.44E+02)	3.21E+02 (2.69E+02 - 4.27E+02)	0.77	6.71E-03**		3.91E+02 (2.57E+02 - 4.76E+02)	3.11E+02 (2.60E+02 - 4.37E+02)	0.79	0.389
PE(36:1)-H	18:0-18:1 PE	7.70E+01 (6.09E+01 - 1.20E+02)	7.06E+01 (4.61E+01 - 9.89E+01)	0.92	1.25E-02*		7.45E+01 (5.38E+01 - 1.05E+02)	6.74E+01 (5.59E+01 - 9.48E+01)	0.90	0.359
PE(38:6)-H	16:0-22:6 PE	2.20E+02 (1.26E+02 - 2.38E+02)	1.36E+02 (1.01E+02 - 2.07E+02)	0.62	3.05E-04***		1.84E+02 (1.19E+02 - 2.35E+02)	1.47E+02 (1.10E+02 - 2.24E+02)	0.80	2.62E-03**
PE(38:5)-H	18:1-20:4 PE	1.74E+02 (1.07E+02 - 2.38E+02)	1.38E+02 (1.17E+02 - 2.05E+02)	0.80	0.229		1.61E+02 (1.15E+02 - 2.34E+02)	1.59E+02 (1.15E+02 - 2.08E+02)	0.98	0.169
PE(38:4)-H	18:0-20:4 PE	6.83E+02 (4.33E+02 - 9.48E+02)	5.47E+02 (4.12E+02 - 6.67E+02)	0.80	1.51E-02*		7.54E+02 (4.33E+02 - 8.23E+02)	5.46E+02 (4.29E+02 - 7.24E+02)	0.72	6.10E-04***
PE(40:6)-H	18:0-22:6 PE	1.48E+02 (9.55E+01 - 2.14E+02)	1.10E+02 (7.44E+01 - 1.39E+02)	0.74	1.22E-04***		1.40E+02 (1.03E+02 - 1.66E+02)	1.29E+02 (7.63E+01 - 1.49E+02)	0.92	6.71E-03**
ether PE
PE(34:2p)-H	16:0p-18:2 PE	2.04E+02 (1.47E+02 - 2.35E+02)	1.62E+02 (1.20E+02 - 2.00E+02)	0.79	6.71E-03**		1.93E+02 (1.39E+02 - 2.50E+02)	1.81E+02 (1.27E+02 - 2.13E+02)	0.94	2.01E-03**
PE(36:4p)-H	16:0p-20:4 PE	6.43E+02 (5.80E+02 - 8.04E+02)	5.84E+02 (4.55E+02 - 7.33E+02)	0.91	1.16E-03**		6.65E+02 (5.49E+02 - 7.87E+02)	5.85E+02 (4.80E+02 - 7.44E+02)	0.88	1.53E-03**
PE(36:2p)-H	18:0p-18:2 PE	3.19E+02 (2.47E+02 - 4.39E+02)	2.70E+02 (2.19E+02 - 3.29E+02)	0.84	4.13E-02*		3.14E+02 (2.51E+02 - 4.17E+02)	2.79E+02 (2.39E+02 - 3.44E+02)	0.89	8.36E-03**
PE(38:6p)-H	18:2p-20:4 PE	4.45E+02 (3.41E+02 - 5.58E+02)	3.48E+02 (3.09E+02 - 3.95E+02)	0.78	3.05E-04***		4.56E+02 (3.21E+02 - 5.55E+02)	3.90E+02 (3.07E+02 - 4.27E+02)	0.85	1.53E-03**
PE(38:5p)-H	16:0p-22:5/18:1p-20:4 PE	5.55E+02 (4.60E+02 - 6.61E+02)	4.74E+02 (4.29E+02 - 6.08E+02)	0.85	8.36E-03**		5.49E+02 (5.26E+02 - 6.90E+02)	4.84E+02 (4.43E+02 - 6.34E+02)	0.88	1.22E-04***
PE(38:4p)-H	18:0p-20:4 PE	1.18E+03 (1.03E+03 - 1.33E+03)	9.79E+02 (8.94E+02 - 1.29E+03)	0.83	2.15E-02*		1.21E+03 (1.07E+03 - 1.35E+03)	1.11E+03 (9.32E+02 - 1.33E+03)	0.92	1.51E-02*
PE(40:7p)-H	N.D.	1.63E+02 (1.43E+02 - 2.29E+02)	1.49E+02 (1.15E+02 - 1.84E+02)	0.92	4.27E-03**		1.62E+02 (1.38E+02 - 2.09E+02)	1.50E+02 (1.16E+02 - 1.79E+02)	0.93	3.05E-04***
PE(40:6p)-H	18:0p-22:6 PE	2.47E+02 (1.93E+02 - 3.77E+02)	2.27E+02 (1.89E+02 - 2.65E+02)	0.92	1.51E-02*		2.93E+02 (2.13E+02 - 3.17E+02)	2.77E+02 (1.86E+02 - 2.96E+02)	0.95	0.0637
PE(40:6e)-H	18:0e-22:6 PE	1.11E+02 (9.92E+01 - 1.27E+02)	1.01E+02 (8.81E+01 - 1.16E+02)	0.91	0.0554		1.22E+02 (9.83E+01 - 1.29E+02)	1.09E+02 (9.23E+01 - 1.17E+02)	0.90	0.151
Phosphatidylinositol (PI)
PI(34:2)-H	16:0-18:2 PI	7.36E+02 (4.26E+02 - 1.17E+03)	3.29E+02 (2.00E+02 - 4.25E+02)	0.45	6.10E-05***		7.11E+02 (4.15E+02 - 1.03E+03)	3.49E+02 (2.53E+02 - 4.58E+02)	0.49	6.10E-05***
PI(36:1)-H	18:0-18:1 PI	2.43E+02 (1.91E+02 - 4.28E+02)	2.03E+02 (1.44E+02 - 2.66E+02)	0.84	6.10E-04***		2.72E+02 (2.19E+02 - 3.47E+02)	2.30E+02 (1.78E+02 - 2.94E+02)	0.84	6.71E-03**
PI(36:4)-H	16:0-20:4 PI	2.31E+02 (1.33E+02 - 3.79E+02)	2.37E+02 (1.14E+02 - 3.35E+02)	1.03	0.0833		2.26E+02 (1.35E+02 - 3.19E+02)	1.49E+02 (1.27E+02 - 3.32E+02)	0.66	0.389
PI(36:3)-H	18:1-18:2 PI	8.66E+02 (6.77E+02 - 1.05E+03)	7.30E+02 (5.83E+02 - 8.47E+02)	0.84	2.01E-03**		9.83E+02 (6.55E+02 - 1.05E+03)	7.92E+02 (6.42E+02 - 8.87E+02)	0.81	2.01E-03**
PI(36:2)-H	18:0-18:2 PI	2.37E+02 (1.51E+02 - 2.70E+02)	1.78E+02 (1.33E+02 - 2.04E+02)	0.75	5.37E-03**		2.38E+02 (1.64E+02 - 2.77E+02)	1.88E+02 (1.40E+02 - 2.12E+02)	0.79	3.05E-04***
PI(38:5)-H	18:1-20:4 PI	1.05E+02 (7.61E+01 - 1.78E+02)	9.13E+01 (7.69E+01 - 1.10E+02)	0.87	8.36E-03**		1.23E+02 (9.33E+01 - 1.46E+02)	1.07E+02 (8.89E+01 - 1.18E+02)	0.87	4.27E-03**
PI(38:4)-H	18:0-20:4 PI	2.87E+03 (2.32E+03 - 4.05E+03)	2.37E+03 (1.90E+03 - 2.84E+03)	0.82	8.54E-04***		3.04E+03 (2.69E+03 - 4.22E+03)	2.60E+03 (2.21E+03 - 3.08E+03)	0.86	1.83E-04***
PI(38:3)-H	18:0-20:3 PI	2.46E+02 (1.94E+02 - 3.80E+02)	2.16E+02 (1.67E+02 - 2.54E+02)	0.88	2.01E-03**		2.48E+02 (2.05E+02 - 3.21E+02)	2.42E+02 (1.85E+02 - 2.70E+02)	0.98	2.01E-03**
Sphingomyelin (SM)
SM(33:1)+HCOO	d17:1-16:0 SM	3.05E+02 (2.75E+02 - 3.86E+02)	2.60E+02 (2.33E+02 - 3.00E+02)	0.85	5.37E-03**		3.24E+02 (2.51E+02 - 3.87E+02)	2.69E+02 (2.23E+02 - 3.37E+02)	0.83	2.01E-03**
SM(34:2)+HCOO	d18:2-16:0 SM	1.29E+03 (9.01E+02 - 1.42E+03)	9.24E+02 (8.12E+02 - 1.12E+03)	0.72	1.16E-03**		1.25E+03 (9.06E+02 - 1.40E+03)	1.07E+03 (8.20E+02 - 1.16E+03)	0.85	6.10E-05***
SM(34:1)+HCOO	d18:1-16:0 SM	9.11E+03 (6.38E+03 - 1.23E+04)	7.07E+03 (6.86E+03 - 7.98E+03)	0.78	3.02E-02*		8.51E+03 (7.11E+03 - 1.07E+04)	7.56E+03 (6.67E+03 - 8.64E+03)	0.89	5.37E-03**
SM(34:0)+HCOO	d18:0-16:0 SM	4.49E+02 (4.12E+02 - 5.54E+02)	4.92E+02 (4.52E+02 - 5.42E+02)	1.10	0.89		4.64E+02 (4.22E+02 - 5.69E+02)	5.41E+02 (4.93E+02 - 5.86E+02)	1.17	6.10E-04***
SM(35:1)+HCOO	d17:1-18:0/d18:1-17:0 SM	1.54E+02 (1.27E+02 - 2.27E+02)	1.38E+02 (1.23E+02 - 1.73E+02)	0.90	1.51E-02*		1.67E+02 (1.44E+02 - 2.29E+02)	1.56E+02 (1.28E+02 - 1.86E+02)	0.93	4.27E-03**
SM(36:2)+HCOO	d18:2-18:0 SM	6.06E+02 (4.71E+02 - 7.85E+02)	4.89E+02 (4.10E+02 - 6.61E+02)	0.81	6.10E-04***		5.85E+02 (4.68E+02 - 8.60E+02)	5.64E+02 (4.26E+02 - 6.50E+02)	0.97	2.01E-03**
SM(36:1)+HCOO	d18:1-18:0 SM	1.23E+03 (1.07E+03 - 1.68E+03)	1.18E+03 (1.03E+03 - 1.57E+03)	0.95	0.073		1.17E+03 (1.10E+03 - 1.93E+03)	1.19E+03 (1.09E+03 - 1.73E+03)	1.02	0.229
SM(36:0)+HCOO	d18:0-18:0 SM	1.36E+02 (1.10E+02 - 1.77E+02)	1.09E+02 (8.85E+01 - 1.45E+02)	0.80	8.54E-04***		1.25E+02 (1.11E+02 - 2.03E+02)	9.89E+01 (8.46E+01 - 1.69E+02)	0.79	1.22E-04***
SM(38:2)+HCOO	d18:1-20:1 SM	3.42E+02 (2.68E+02 - 3.98E+02)	3.02E+02 (2.56E+02 - 3.37E+02)	0.88	1.51E-02*		3.41E+02 (2.89E+02 - 4.36E+02)	3.15E+02 (2.72E+02 - 3.73E+02)	0.92	1.81E-02*
SM(38:1)+HCOO	d18:1-20:0 SM	9.04E+02 (7.40E+02 - 1.12E+03)	8.12E+02 (6.90E+02 - 8.46E+02)	0.90	2.62E-03**		9.20E+02 (7.97E+02 - 1.07E+03)	8.53E+02 (6.82E+02 - 1.03E+03)	0.93	2.62E-03**
SM(39:1)+HCOO	d16:1-23:0/d17:1-22:0 SM	3.17E+02 (2.42E+02 - 4.40E+02)	2.95E+02 (2.43E+02 - 3.44E+02)	0.93	0.0637		3.49E+02 (2.73E+02 - 3.69E+02)	3.24E+02 (2.59E+02 - 3.78E+02)	0.93	3.53E-02*
SM(40:3)+HCOO	d18:2-22:1 SM	8.95E+01 (8.49E+01 - 1.04E+02)	7.75E+01 (6.88E+01 - 8.81E+01)	0.87	8.54E-04***		9.97E+01 (7.61E+01 - 1.19E+02)	8.44E+01 (7.51E+01 - 9.65E+01)	0.85	1.25E-02*
SM(40:2)+HCOO	d18:2-22:0 SM	1.15E+03 (8.93E+02 - 1.68E+03)	1.03E+03 (9.26E+02 - 1.25E+03)	0.90	2.62E-03**		1.21E+03 (9.69E+02 - 1.42E+03)	1.08E+03 (9.31E+02 - 1.34E+03)	0.89	2.62E-03**
SM(40:1)+HCOO	d18:1-22:0 SM	2.39E+03 (2.00E+03 - 3.53E+03)	2.36E+03 (2.10E+03 - 2.66E+03)	0.99	4.79E-02*		2.55E+03 (2.10E+03 - 3.18E+03)	2.50E+03 (2.10E+03 - 2.89E+03)	0.98	2.56E-02*
SM(40:0)+HCOO	d18:0-22:0 SM	7.14E+01 (6.21E+01 - 1.03E+02)	6.40E+01 (4.97E+01 - 9.11E+01)	0.90	3.02E-02*		8.59E+01 (5.50E+01 - 1.03E+02)	7.47E+01 (5.19E+01 - 9.92E+01)	0.87	0.0554
SM(41:2)+HCOO	d18:2-23:0 SM	5.04E+02 (3.66E+02 - 6.88E+02)	4.32E+02 (3.78E+02 - 4.79E+02)	0.86	1.03E-02*		5.28E+02 (4.31E+02 - 6.23E+02)	4.56E+02 (3.88E+02 - 5.35E+02)	0.86	4.27E-03**
SM(41:1)+HCOO	d18:1-23:0 SM	1.22E+03 (9.39E+02 - 1.55E+03)	1.06E+03 (9.43E+02 - 1.17E+03)	0.86	1.51E-02*		1.19E+03 (1.00E+03 - 1.41E+03)	1.17E+03 (9.48E+02 - 1.33E+03)	0.99	0.135
SM(42:4)+HCOO	d18:2-24:2 SM	1.60E+02 (1.45E+02 - 1.79E+02)	1.46E+02 (1.26E+02 - 1.71E+02)	0.91	2.56E-02*		1.69E+02 (1.54E+02 - 1.96E+02)	1.54E+02 (1.29E+02 - 1.74E+02)	0.91	5.37E-03**
SM(42:3)+HCOO	d18:2-24:1 SM	1.82E+03 (1.46E+03 - 2.11E+03)	1.52E+03 (1.33E+03 - 1.66E+03)	0.84	4.27E-04***		1.78E+03 (1.56E+03 - 2.03E+03)	1.64E+03 (1.39E+03 - 1.80E+03)	0.92	2.01E-03**
SM(42:2)+HCOO	d18:1-24:1 SM	3.59E+03 (3.30E+03 - 4.68E+03)	3.60E+03 (3.18E+03 - 3.77E+03)	1.01	0.151		3.67E+03 (3.27E+03 - 4.77E+03)	3.46E+03 (3.33E+03 - 4.21E+03)	0.94	0.277
SM(42:1)+HCOO	d18:0-24:1 SM	1.22E+02 (7.50E+01 - 1.48E+02)	1.03E+02 (7.87E+01 - 1.36E+02)	0.84	0.188		1.23E+02 (7.20E+01 - 1.77E+02)	1.18E+02 (7.72E+01 - 1.65E+02)	0.96	0.107
SM(42:1)+HCOO	d18:1-24:0 SM	2.11E+03 (1.86E+03 - 2.95E+03)	2.09E+03 (1.73E+03 - 2.49E+03)	0.99	3.53E-02*		2.18E+03 (1.86E+03 - 2.93E+03)	2.23E+03 (1.78E+03 - 2.73E+03)	1.02	0.169
Ceramide (Cer)
Cer(34:1)+HCOO	N.D.1)	1.07E+02 (7.06E+01 - 1.14E+02)	7.49E+01 (5.62E+01 - 8.37E+01)	0.70	1.22E-04***		1.07E+02 (9.41E+01 - 1.18E+02)	7.34E+01 (6.47E+01 - 8.36E+01)	0.68	1.83E-04***
Cer(40:1)+HCOO	d18:1-22:0 Cer	2.30E+02 (1.57E+02 - 3.20E+02)	2.16E+02 (1.70E+02 - 2.55E+02)	0.94	0.121		2.17E+02 (1.95E+02 - 2.91E+02)	2.29E+02 (1.80E+02 - 2.68E+02)	1.05	0.389
Cer(41:1)+HCOO	d18:1-23:0 Cer	5.47E+01 (4.28E+01 - 6.73E+01)	4.62E+01 (3.75E+01 - 5.56E+01)	0.85	2.15E-02*		5.61E+01 (3.83E+01 - 6.37E+01)	4.81E+01 (3.11E+01 - 5.81E+01)	0.86	0.0554
Cer(42:3)+HCOO	N.D.1)	4.89E+01 (4.18E+01 - 6.37E+01)	3.90E+01 (3.20E+01 - 5.23E+01)	0.80	1.81E-02*		5.30E+01 (3.51E+01 - 6.86E+01)	4.83E+01 (3.00E+01 - 6.37E+01)	0.91	6.71E-03**
Cer(42:2)+HCOO	d18:1-24:1 Cer	2.99E+02 (2.24E+02 - 3.52E+02)	2.49E+02 (2.03E+02 - 2.86E+02)	0.84	2.56E-02*		2.84E+02 (2.22E+02 - 3.36E+02)	2.52E+02 (1.91E+02 - 3.42E+02)	0.89	0.359
Cer(42:2)+HCOO	N.D.1)	9.58E+01 (8.14E+01 - 1.91E+02)	1.11E+02 (8.93E+01 - 1.52E+02)	1.16	0.762		1.02E+02 (9.13E+01 - 1.65E+02)	1.29E+02 (8.64E+01 - 1.54E+02)	1.27	0.389
Cer(42:1)+HCOO	d18:1-24:0 Cer	7.33E+02 (4.79E+02 - 1.11E+03)	6.59E+02 (5.33E+02 - 8.87E+02)	0.90	0.121		6.95E+02 (5.47E+02 - 1.05E+03)	7.45E+02 (5.49E+02 - 9.79E+02)	1.07	0.0637
Cerebroside (CB)
mono-hex CB(34:1)+HCOO	N.D.1)	1.35E+02 (1.08E+02 - 1.47E+02)	9.41E+01 (8.54E+01 - 1.10E+02)	0.70	1.16E-03**		1.32E+02 (1.07E+02 - 1.58E+02)	1.06E+02 (9.58E+01 - 1.21E+02)	0.80	2.62E-03**
mono-hex CB(40:1)+HCOO	d18:1-22:0 mono-hex CB	2.25E+02 (1.69E+02 - 2.48E+02)	1.71E+02 (1.50E+02 - 2.14E+02)	0.76	1.51E-02*		1.96E+02 (1.50E+02 - 2.76E+02)	1.82E+02 (1.58E+02 - 2.38E+02)	0.93	0.72
mono-hex CB(41:1)+HCOO	d18:1-23:0 mono-hex CB	9.48E+01 (7.35E+01 - 1.04E+02)	7.43E+01 (6.77E+01 - 8.72E+01)	0.78	0.107		7.89E+01 (7.18E+01 - 1.03E+02)	7.84E+01 (7.07E+01 - 8.84E+01)	0.99	0.639
mono-hex CB(42:2)+HCOO	d18:1-24:1 mono-hex CB	1.47E+02 (1.20E+02 - 1.66E+02)	1.09E+02 (1.01E+02 - 1.44E+02)	0.74	1.51E-02*		1.38E+02 (1.17E+02 - 1.53E+02)	1.25E+02 (1.06E+02 - 1.46E+02)	0.91	4.79E-02*
mono-hex CB(42:1)+HCOO	d18:1-24:0 mono-hex CB	2.99E+02 (2.23E+02 - 3.51E+02)	2.34E+02 (1.93E+02 - 2.89E+02)	0.78	8.36E-03**		2.45E+02 (2.15E+02 - 3.68E+02)	2.31E+02 (1.97E+02 - 3.07E+02)	0.94	0.0833
di-hex CB(34:1)+HCOO	d18:1-16:0 di-hex CB	2.66E+02 (2.37E+02 - 3.92E+02)	2.65E+02 (2.30E+02 - 2.95E+02)	1.00	1.25E-02*		3.16E+02 (2.62E+02 - 3.74E+02)	2.61E+02 (2.41E+02 - 3.24E+02)	0.83	6.10E-04***
di-hex CB(42:2)+HCOO	N.D.1)	8.89E+01 (6.46E+01 - 9.74E+01)	7.76E+01 (5.90E+01 - 8.41E+01)	0.87	0.208		7.32E+01 (6.93E+01 - 9.94E+01)	7.31E+01 (6.43E+01 - 8.89E+01)	1.00	0.0554
tri-hex CB(34:1)+HCOO	N.D.1)	7.41E+01 (6.05E+01 - 1.03E+02)	6.16E+01 (5.66E+01 - 7.59E+01)	0.83	3.53E-02*		7.54E+01 (6.86E+01 - 8.98E+01)	6.13E+01 (5.18E+01 - 7.99E+01)	0.81	1.53E-03**
Cholesterol (Ch)
Ch-OH		3.93E+03 (3.31E+03 - 4.25E+03)	2.77E+03 (2.50E+03 - 2.98E+03)	0.70	6.10E-05***		3.71E+03 (3.19E+03 - 4.00E+03)	2.55E+03 (2.36E+03 - 2.85E+03)	0.69	6.10E-05***
Cholesteryl Ester (ChE)
ChE(16:0)+NH4		3.16E+02 (2.70E+02 - 3.27E+02)	3.42E+02 (2.79E+02 - 3.78E+02)	1.08	0.151		3.06E+02 (2.76E+02 - 3.52E+02)	3.37E+02 (2.73E+02 - 3.64E+02)	1.10	0.599
ChE(16:1)+NH4		3.11E+02 (2.46E+02 - 3.64E+02)	3.61E+02 (2.64E+02 - 4.23E+02)	1.16	0.0637		3.18E+02 (2.59E+02 - 3.64E+02)	3.68E+02 (2.53E+02 - 4.29E+02)	1.16	0.208
ChE(18:1)+NH4		1.82E+03 (1.50E+03 - 2.26E+03)	1.94E+03 (1.64E+03 - 2.19E+03)	1.06	0.188		1.90E+03 (1.60E+03 - 2.15E+03)	2.07E+03 (1.83E+03 - 2.41E+03)	1.09	4.27E-03**
ChE(18:2)+NH4		2.40E+04 (2.28E+04 - 2.75E+04)	3.06E+04 (2.72E+04 - 3.36E+04)	1.28	1.22E-04***		2.51E+04 (2.26E+04 - 2.64E+04)	3.11E+04 (2.78E+04 - 3.41E+04)	1.24	6.10E-05***
ChE(18:3)+NH4		2.05E+03 (1.74E+03 - 2.41E+03)	2.13E+03 (1.75E+03 - 2.52E+03)	1.04	0.073		2.10E+03 (1.64E+03 - 2.60E+03)	2.38E+03 (1.92E+03 - 2.82E+03)	1.13	4.27E-04***
ChE(20:2)+NH4		1.19E+02 (7.78E+01 - 1.58E+02)	1.04E+02 (7.36E+01 - 1.65E+02)	0.87	0.151		1.14E+02 (8.50E+01 - 1.69E+02)	1.21E+02 (9.36E+01 - 1.71E+02)	1.06	0.277
ChE(20:3)+NH4		1.71E+03 (1.56E+03 - 2.07E+03)	2.00E+03 (1.65E+03 - 2.22E+03)	1.17	1.51E-02*		1.72E+03 (1.60E+03 - 2.14E+03)	2.25E+03 (1.87E+03 - 2.51E+03)	1.31	3.05E-04***
ChE(20:4)+NH4		1.80E+04 (1.70E+04 - 2.45E+04)	2.76E+04 (2.12E+04 - 3.06E+04)	1.53	6.10E-05***		2.09E+04 (1.77E+04 - 2.33E+04)	2.66E+04 (2.20E+04 - 3.20E+04)	1.28	6.10E-05***
ChE(20:5)+NH4		1.11E+03 (7.47E+02 - 1.41E+03)	1.26E+03 (8.62E+02 - 1.55E+03)	1.14	8.36E-03**		1.23E+03 (7.70E+02 - 1.50E+03)	1.53E+03 (8.61E+02 - 1.80E+03)	1.24	5.37E-03**
ChE(22:4)+NH4		1.07E+02 (8.94E+01 - 1.28E+02)	1.01E+02 (8.49E+01 - 1.11E+02)	0.95	5.37E-03**		1.11E+02 (9.44E+01 - 1.43E+02)	9.68E+01 (8.33E+01 - 1.28E+02)	0.87	2.15E-02*
ChE(22:5)+NH4		1.73E+02 (1.41E+02 - 2.16E+02)	1.65E+02 (1.45E+02 - 2.46E+02)	0.96	0.303		1.71E+02 (1.39E+02 - 2.04E+02)	1.98E+02 (1.34E+02 - 2.45E+02)	1.16	0.0833
ChE(22:6)+NH4		1.54E+03 (1.12E+03 - 2.37E+03)	1.77E+03 (1.14E+03 - 2.11E+03)	1.15	0.847		1.76E+03 (1.16E+03 - 2.26E+03)	1.91E+03 (1.47E+03 - 2.40E+03)	1.09	3.36E-03**
Coenzyme Q10 (CoQ10)
CoQ10+NH4		3.14E+02 (2.63E+02 - 3.86E+02)	3.31E+02 (2.47E+02 - 4.10E+02)	1.05	0.89		3.06E+02 (2.78E+02 - 3.97E+02)	3.65E+02 (2.96E+02 - 4.51E+02)	1.19	1.81E-02*
Diacylglycerol (DG)
34:2 DG+NH4		2.13E+02 (9.75E+01 - 3.19E+02)	1.45E+02 (8.93E+01 - 2.09E+02)	0.68	1.22E-04***		3.67E+02 (2.26E+02 - 6.45E+02)	3.38E+02 (1.96E+02 - 4.34E+02)	0.92	6.10E-04***
34:2 DG+NH4		2.23E+02 (1.63E+02 - 5.05E+02)	1.51E+02 (1.14E+02 - 2.90E+02)	0.68	6.10E-05***		3.26E+02 (2.72E+02 - 7.31E+02)	2.82E+02 (1.95E+02 - 4.83E+02)	0.87	6.10E-05***
34:1 DG+NH4		1.51E+02 (6.88E+01 - 2.23E+02)	9.52E+01 (6.00E+01 - 1.66E+02)	0.63	1.83E-04***		2.82E+02 (1.50E+02 - 5.23E+02)	2.56E+02 (1.31E+02 - 3.39E+02)	0.91	2.15E-02***
34:1 DG+NH4		2.69E+02 (1.18E+02 - 5.04E+02)	1.36E+02 (8.77E+01 - 2.90E+02)	0.50	1.83E-04***		3.66E+02 (1.87E+02 - 8.09E+02)	3.10E+02 (1.55E+02 - 4.68E+02)	0.85	6.10E-05***
36:4 DG+NH4		3.82E+02 (1.75E+02 - 7.26E+02)	2.71E+02 (1.55E+02 - 4.03E+02)	0.71	3.05E-04***		4.64E+02 (1.84E+02 - 6.75E+02)	3.96E+02 (1.84E+02 - 4.19E+02)	0.85	5.37E-03**
36:3 DG+NH4		2.28E+02 (1.15E+02 - 3.42E+02)	2.01E+02 (1.01E+02 - 2.46E+02)	0.88	6.71E-03**		4.03E+02 (2.47E+02 - 7.47E+02)	3.68E+02 (2.26E+02 - 5.47E+02)	0.91	6.71E-03**
36:2 DG+NH4		6.24E+02 (1.82E+02 - 8.99E+02)	3.94E+02 (1.57E+02 - 5.62E+02)	0.63	1.83E-04***		5.47E+02 (2.27E+02 - 8.94E+02)	3.39E+02 (1.78E+02 - 5.71E+02)	0.62	4.27E-04***
Triacylglycerol (TG)
TG(40:0)+NH4		5.67E+01 (5.00E+01 - 6.03E+01)	5.59E+01 (5.02E+01 - 5.85E+01)	0.99	0.804		5.38E+01 (4.83E+01 - 6.15E+01)	4.98E+01 (4.79E+01 - 5.22E+01)	0.93	0.0637
TG(44:1)+NH4		1.03E+02 (3.11E+01 - 1.63E+02)	8.10E+01 (1.22E+01 - 1.13E+02)	0.79	1.83E-04***		1.08E+02 (4.30E+01 - 1.47E+02)	6.52E+01 (2.13E+01 - 1.04E+02)	0.60	2.01E-03**
TG(44:0)+NH4		2.39E+02 (6.84E+01 - 4.17E+02)	2.19E+02 (7.76E+01 - 3.69E+02)	0.91	0.135		2.19E+02 (8.94E+01 - 3.85E+02)	1.56E+02 (7.46E+01 - 3.10E+02)	0.72	1.53E-03**
TG(46:3)+NH4		4.43E+01 (1.82E+01 - 7.25E+01)	2.96E+01 (1.85E+01 - 5.97E+01)	0.67	1.81E-02*		4.09E+01 (2.21E+01 - 6.69E+01)	3.06E+01 (1.61E+01 - 5.43E+01)	0.75	5.37E-03**
TG(46:2)+NH4		2.23E+02 (1.34E+02 - 5.50E+02)	1.82E+02 (1.17E+02 - 4.71E+02)	0.82	8.54E-04***		2.21E+02 (1.38E+02 - 5.46E+02)	2.18E+02 (1.14E+02 - 4.14E+02)	0.99	3.36E-03**
TG(46:1)+NH4		1.11E+03 (4.76E+02 - 2.08E+03)	9.38E+02 (4.52E+02 - 1.72E+03)	0.85	1.51E-02*		1.19E+03 (5.87E+02 - 2.04E+03)	1.04E+03 (5.16E+02 - 1.52E+03)	0.88	4.27E-04***
TG(46:0)+NH4		4.73E+02 (2.23E+02 - 9.03E+02)	4.11E+02 (2.13E+02 - 7.77E+02)	0.87	0.229		4.22E+02 (2.31E+02 - 8.92E+02)	3.72E+02 (2.17E+02 - 7.56E+02)	0.88	6.10E-04***
TG(47:1)+NH4		1.57E+02 (9.92E+01 - 2.70E+02)	1.81E+02 (8.45E+01 - 2.58E+02)	1.15	0.277		2.14E+02 (7.55E+01 - 2.63E+02)	1.56E+02 (9.15E+01 - 2.38E+02)	0.73	0.073
TG(47:0)+NH4		1.25E+02 (5.07E+01 - 1.47E+02)	8.89E+01 (4.85E+01 - 1.37E+02)	0.71	0.0554		7.88E+01 (5.41E+01 - 1.63E+02)	8.38E+01 (4.98E+01 - 1.12E+02)	1.06	8.36E-03**
TG(48:4)+NH4		1.18E+02 (7.54E+01 - 1.56E+02)	8.55E+01 (5.74E+01 - 1.25E+02)	0.72	1.25E-02*		1.07E+02 (6.90E+01 - 1.38E+02)	9.48E+01 (5.94E+01 - 1.23E+02)	0.89	5.37E-03**
TG(48:3)+NH4		8.33E+02 (5.37E+02 - 1.10E+03)	7.17E+02 (4.43E+02 - 1.02E+03)	0.86	3.05E-04***		7.63E+02 (5.16E+02 - 1.12E+03)	7.78E+02 (4.88E+02 - 9.50E+02)	1.02	1.03E-02*
TG(48:1)+NH4		5.49E+03 (2.72E+03 - 1.21E+04)	5.78E+03 (2.24E+03 - 1.06E+04)	1.05	0.135		5.35E+03 (2.67E+03 - 1.23E+04)	7.54E+03 (2.45E+03 - 1.04E+04)	1.41	4.13E-02*
TG(48:0)+NH4		2.59E+03 (1.42E+03 - 4.72E+03)	1.91E+03 (1.21E+03 - 3.78E+03)	0.74	4.13E-02*		2.31E+03 (1.40E+03 - 4.45E+03)	2.16E+03 (1.28E+03 - 3.47E+03)	0.93	3.02E-02*
TG(49:3)+NH4		1.55E+02 (9.97E+01 - 2.45E+02)	9.05E+01 (6.66E+01 - 1.73E+02)	0.58	6.10E-05***		1.61E+02 (1.05E+02 - 2.22E+02)	9.93E+01 (5.68E+01 - 1.34E+02)	0.62	1.22E-04***
TG(49:2)+NH4		3.26E+02 (2.28E+02 - 6.31E+02)	3.27E+02 (1.71E+02 - 5.20E+02)	1.00	2.56E-02*		3.91E+02 (2.25E+02 - 5.23E+02)	3.45E+02 (2.06E+02 - 6.15E+02)	0.88	0.33
TG(49:1)+NH4		2.29E+02 (1.27E+02 - 6.44E+02)	1.75E+02 (9.80E+01 - 4.25E+02)	0.76	6.10E-05***		2.37E+02 (1.21E+02 - 5.91E+02)	1.45E+02 (7.94E+01 - 4.93E+02)	0.61	1.22E-04***
TG(49:1)+NH4		6.25E+02 (3.44E+02 - 1.23E+03)	6.10E+02 (2.22E+02 - 1.12E+03)	0.98	4.79E-02*		7.02E+02 (3.96E+02 - 1.24E+03)	5.85E+02 (3.45E+02 - 1.16E+03)	0.83	0.135
TG(49:0)+NH4		9.33E+01 (5.88E+01 - 1.87E+02)	8.50E+01 (5.07E+01 - 1.93E+02)	0.91	0.454		1.04E+02 (7.63E+01 - 2.29E+02)	9.18E+01 (4.87E+01 - 1.95E+02)	0.89	8.36E-03**
TG(49:0)+NH4		1.61E+02 (7.90E+01 - 2.50E+02)	1.08E+02 (7.09E+01 - 2.27E+02)	0.67	2.62E-03**		1.33E+02 (7.64E+01 - 1.87E+02)	1.03E+02 (7.63E+01 - 1.92E+02)	0.77	0.847
TG(50:4)+NH4		1.96E+03 (1.11E+03 - 2.85E+03)	1.47E+03 (1.02E+03 - 2.34E+03)	0.75	3.36E-03**		1.83E+03 (1.14E+03 - 2.73E+03)	1.61E+03 (1.09E+03 - 2.37E+03)	0.88	2.15E-02*
TG(50:4)+NH4		2.26E+02 (1.70E+02 - 4.15E+02)	2.41E+02 (1.40E+02 - 3.50E+02)	1.07	0.073		2.26E+02 (1.59E+02 - 4.08E+02)	2.52E+02 (1.55E+02 - 3.81E+02)	1.12	0.599
TG(50:3)+NH4		2.42E+04 (1.31E+04 - 3.18E+04)	2.19E+04 (1.24E+04 - 3.18E+04)	0.90	0.934		2.34E+04 (1.33E+04 - 3.09E+04)	2.45E+04 (1.36E+04 - 3.12E+04)	1.05	0.89
TG(50:1)+NH4		4.15E+04 (2.23E+04 - 6.18E+04)	4.08E+04 (1.97E+04 - 5.87E+04)	0.98	0.169		4.44E+04 (2.03E+04 - 5.95E+04)	4.19E+04 (2.17E+04 - 5.67E+04)	0.94	0.208
TG(50:0)+NH4		3.26E+03 (1.53E+03 - 6.84E+03)	3.16E+03 (1.57E+03 - 5.32E+03)	0.97	0.72		3.56E+03 (1.62E+03 - 6.94E+03)	3.52E+03 (1.52E+03 - 4.70E+03)	0.99	0.561
TG(51:1)+NH4		8.90E+02 (4.05E+02 - 1.61E+03)	6.97E+02 (2.96E+02 - 1.35E+03)	0.78	6.10E-05***		1.03E+03 (4.00E+02 - 1.52E+03)	6.40E+02 (3.50E+02 - 1.19E+03)	0.62	0.0554
TG(51:2)+NH4		2.50E+03 (1.25E+03 - 5.11E+03)	1.63E+03 (8.51E+02 - 3.34E+03)	0.65	6.71E-03**		2.63E+03 (1.27E+03 - 4.33E+03)	1.85E+03 (1.10E+03 - 3.37E+03)	0.71	0.073
TG(51:3)+NH4		2.31E+03 (1.24E+03 - 3.58E+03)	1.99E+03 (1.17E+03 - 3.66E+03)	0.86	0.229		2.12E+03 (1.21E+03 - 3.25E+03)	2.26E+03 (1.17E+03 - 3.07E+03)	1.07	4.79E-02*
TG(51:4)+NH4		6.54E+02 (3.16E+02 - 7.55E+02)	4.79E+02 (2.61E+02 - 6.63E+02)	0.73	2.62E-03**		5.95E+02 (2.84E+02 - 6.90E+02)	5.21E+02 (3.14E+02 - 6.82E+02)	0.87	0.0637
TG(52:7)+NH4		N.D.2)	N.D.2)	N.D.2)			N.D.2)	N.D.2)	N.D.2)
TG(52:6)+NH4		3.07E+02 (1.76E+02 - 6.01E+02)	2.25E+02 (1.54E+02 - 5.05E+02)	0.73	3.36E-03**		2.63E+02 (1.97E+02 - 5.45E+02)	2.40E+02 (1.80E+02 - 3.89E+02)	0.91	6.10E-04***
TG(52:5)+NH4		4.38E+03 (2.63E+03 - 1.02E+04)	3.97E+03 (2.21E+03 - 9.27E+03)	0.91	4.79E-02*		6.43E+03 (2.66E+03 - 1.06E+04)	4.05E+03 (2.56E+03 - 9.99E+03)	0.63	0.208
TG(52:4)+NH4		8.53E+04 (5.26E+04 - 1.16E+05)	7.26E+04 (4.97E+04 - 1.08E+05)	0.85	1.22E-04***		8.27E+04 (5.19E+04 - 1.06E+05)	7.93E+04 (4.67E+04 - 1.03E+05)	0.96	2.15E-02*
TG(52:4)+NH4		1.82E+03 (1.26E+03 - 3.12E+03)	1.36E+03 (9.39E+02 - 2.26E+03)	0.75	1.25E-02*		1.72E+03 (1.17E+03 - 2.93E+03)	1.40E+03 (1.07E+03 - 2.05E+03)	0.82	1.81E-02*
TG(52:3)+NH4		1.62E+05 (1.16E+05 - 2.34E+05)	1.51E+05 (1.04E+05 - 2.13E+05)	0.93	0.389		1.56E+05 (1.16E+05 - 2.14E+05)	1.64E+05 (9.79E+04 - 2.15E+05)	1.06	0.303
TG(52:2)+NH4		1.36E+05 (7.62E+04 - 1.96E+05)	1.45E+05 (7.19E+04 - 1.94E+05)	1.06	0.679		1.47E+05 (7.94E+04 - 1.85E+05)	1.47E+05 (6.89E+04 - 1.87E+05)	1.00	0.934
TG(52:1)+NH4		2.98E+04 (1.15E+04 - 3.53E+04)	2.84E+04 (1.24E+04 - 3.78E+04)	0.95	0.847		2.93E+04 (1.24E+04 - 3.49E+04)	2.59E+04 (1.59E+04 - 3.66E+04)	0.88	0.762
TG(52:0)+NH4		1.03E+03 (3.80E+02 - 1.68E+03)	8.18E+02 (3.37E+02 - 1.20E+03)	0.80	6.10E-05***		9.40E+02 (4.75E+02 - 1.83E+03)	7.19E+02 (4.25E+02 - 1.27E+03)	0.76	1.16E-03**
TG(53:5)+NH4		1.91E+02 (1.50E+02 - 4.24E+02)	2.61E+02 (1.39E+02 - 3.81E+02)	1.37	0.524		2.54E+02 (1.79E+02 - 3.76E+02)	2.68E+02 (1.57E+02 - 3.63E+02)	1.05	0.454
TG(53:3)+NH4		2.44E+03 (1.20E+03 - 4.19E+03)	1.30E+03 (8.46E+02 - 3.11E+03)	0.53	1.83E-04***		2.32E+03 (1.34E+03 - 3.92E+03)	1.63E+03 (8.26E+02 - 2.79E+03)	0.70	1.22E-04***
TG(53:2)+NH4		1.47E+03 (7.51E+02 - 3.00E+03)	1.08E+03 (6.33E+02 - 2.56E+03)	0.73	4.13E-02*		1.61E+03 (8.01E+02 - 3.05E+03)	1.26E+03 (7.25E+02 - 2.34E+03)	0.78	1.81E-02*
TG(53:1)+NH4		2.01E+02 (1.26E+02 - 4.63E+02)	1.72E+02 (8.68E+01 - 3.24E+02)	0.85	1.03E-02*		2.48E+02 (1.34E+02 - 3.73E+02)	1.54E+02 (1.01E+02 - 2.76E+02)	0.62	4.79E-02*
TG(54:7)+NH4		8.39E+02 (4.58E+02 - 1.59E+03)	7.16E+02 (3.91E+02 - 1.21E+03)	0.85	8.54E-04***		7.51E+02 (4.55E+02 - 1.43E+03)	6.14E+02 (3.58E+02 - 1.31E+03)	0.82	4.79E-02*
TG(54:7)+NH4		6.83E+02 (3.65E+02 - 1.11E+03)	5.18E+02 (3.62E+02 - 9.28E+02)	0.76	3.05E-04***		6.40E+02 (3.74E+02 - 1.10E+03)	6.39E+02 (3.63E+02 - 9.81E+02)	1.00	0.0833
TG(54:6)+NH4		5.81E+03 (3.49E+03 - 1.40E+04)	3.79E+03 (2.82E+03 - 1.28E+04)	0.65	1.16E-03**		5.03E+03 (3.75E+03 - 1.40E+04)	3.93E+03 (3.41E+03 - 1.18E+04)	0.78	0.121
TG(54:5)+NH4		2.75E+04 (1.82E+04 - 5.62E+04)	2.40E+04 (1.68E+04 - 4.87E+04)	0.87	8.54E-04***		2.81E+04 (1.77E+04 - 5.75E+04)	2.62E+04 (1.57E+04 - 4.69E+04)	0.94	1.16E-03**
TG(54:5)+NH4		1.44E+04 (9.74E+03 - 2.07E+04)	1.09E+04 (8.03E+03 - 1.96E+04)	0.75	1.25E-02*		1.37E+04 (1.03E+04 - 1.99E+04)	1.22E+04 (9.42E+03 - 1.83E+04)	0.90	2.56E-02*
TG(54:4)+NH4		4.16E+04 (2.57E+04 - 6.95E+04)	4.17E+04 (2.44E+04 - 6.97E+04)	1.00	0.847		3.89E+04 (2.55E+04 - 7.30E+04)	4.16E+04 (2.55E+04 - 7.02E+04)	1.07	0.389
TG(54:4)+NH4		8.92E+02 (8.04E+02 - 1.88E+03)	7.76E+02 (6.16E+02 - 1.18E+03)	0.87	4.27E-04***		1.04E+03 (7.83E+02 - 1.77E+03)	7.74E+02 (6.42E+02 - 1.34E+03)	0.75	2.01E-03**
TG(54:2)+NH4		1.77E+04 (1.31E+04 - 3.44E+04)	1.71E+04 (1.14E+04 - 3.60E+04)	0.96	0.135		2.00E+04 (1.28E+04 - 3.38E+04)	1.84E+04 (1.16E+04 - 3.47E+04)	0.92	0.169
TG(54:1)+NH4		2.03E+03 (1.00E+03 - 2.96E+03)	1.51E+03 (6.96E+02 - 2.76E+03)	0.75	5.37E-03**		2.34E+03 (1.15E+03 - 2.87E+03)	1.47E+03 (8.32E+02 - 2.64E+03)	0.63	5.37E-03**
TG(54:0)+NH4		1.45E+02 (8.17E+01 - 3.50E+02)	1.17E+02 (6.71E+01 - 2.23E+02)	0.81	1.53E-03**		1.34E+02 (8.80E+01 - 3.40E+02)	9.87E+01 (6.48E+01 - 1.90E+02)	0.74	6.10E-04***
TG(55:2)+NH4		7.64E+01 (5.40E+01 - 1.67E+02)	6.13E+01 (4.68E+01 - 1.31E+02)	0.80	3.36E-03**		9.73E+01 (5.35E+01 - 1.58E+02)	6.90E+01 (5.18E+01 - 1.19E+02)	0.71	1.03E-02*
TG(55:1)+NH4		4.00E+01 (3.18E+01 - 8.63E+01)	2.87E+01 (1.51E+01 - 4.48E+01)	0.72	6.10E-05***		4.54E+01 (3.20E+01 - 6.38E+01)	3.16E+01 (2.35E+01 - 4.76E+01)	0.70	2.62E-03**
TG(56:8)+NH4		1.08E+03 (6.15E+02 - 1.36E+03)	8.33E+02 (4.58E+02 - 1.02E+03)	0.77	3.05E-04***		1.06E+03 (6.29E+02 - 1.38E+03)	8.31E+02 (5.19E+02 - 1.31E+03)	0.78	1.53E-03**
TG(56:7)+NH4		5.88E+03 (3.02E+03 - 1.26E+04)	7.58E+03 (2.86E+03 - 1.11E+04)	1.29	0.208		6.73E+03 (3.23E+03 - 1.20E+04)	8.49E+03 (2.97E+03 - 1.21E+04)	1.26	0.804
TG(56:7)+NH4		1.21E+03 (6.33E+02 - 1.85E+03)	1.02E+03 (4.87E+02 - 1.42E+03)	0.84	3.36E-03**		1.15E+03 (7.19E+02 - 2.00E+03)	9.35E+02 (4.30E+02 - 1.59E+03)	0.82	1.53E-03**
TG(56:6)+NH4		1.09E+04 (3.97E+03 - 1.27E+04)	8.57E+03 (2.85E+03 - 9.72E+03)	0.79	1.83E-04***		1.08E+04 (3.98E+03 - 1.31E+04)	9.02E+03 (3.05E+03 - 1.01E+04)	0.83	3.36E-03**
TG(56:5)+NH4		1.79E+03 (1.14E+03 - 3.27E+03)	1.39E+03 (9.65E+02 - 2.48E+03)	0.78	1.25E-02*		1.81E+03 (1.19E+03 - 3.12E+03)	1.72E+03 (9.50E+02 - 2.44E+03)	0.95	5.37E-03**
TG(56:5)+NH4		3.95E+03 (2.27E+03 - 5.50E+03)	3.60E+03 (2.18E+03 - 7.30E+03)	0.91	0.33		4.16E+03 (2.60E+03 - 5.47E+03)	3.89E+03 (2.34E+03 - 7.00E+03)	0.93	0.389
TG(56:4)+NH4		1.60E+02 (9.87E+01 - 2.32E+02)	1.01E+02 (6.65E+01 - 1.76E+02)	0.63	6.10E-05***		1.27E+02 (8.35E+01 - 2.54E+02)	1.24E+02 (7.26E+01 - 2.00E+02)	0.98	0.0554
TG(56:3)+NH4		8.54E+02 (5.91E+02 - 1.45E+03)	8.27E+02 (4.55E+02 - 1.14E+03)	0.97	6.10E-04***		9.03E+02 (6.15E+02 - 1.39E+03)	8.14E+02 (5.33E+02 - 1.04E+03)	0.90	1.22E-04***
TG(56:2)+NH4		4.30E+02 (2.80E+02 - 8.09E+02)	3.38E+02 (1.92E+02 - 6.76E+02)	0.79	6.10E-04***		4.00E+02 (3.05E+02 - 8.20E+02)	3.45E+02 (2.17E+02 - 5.54E+02)	0.86	2.01E-03**
TG(56:1)+NH4		1.87E+02 (1.33E+02 - 3.88E+02)	1.46E+02 (8.96E+01 - 2.46E+02)	0.78	3.05E-04***		1.80E+02 (1.27E+02 - 3.27E+02)	1.28E+02 (1.04E+02 - 2.28E+02)	0.71	8.54E-04***
TG(56:0)+NH4		4.39E+01 (2.94E+01 - 9.18E+01)	3.76E+01 (3.13E+01 - 6.46E+01)	0.86	2.56E-02*		4.26E+01 (2.97E+01 - 8.60E+01)	3.75E+01 (3.15E+01 - 5.88E+01)	0.88	1.03E-02*
TG(58:10)+NH4		3.45E+02 (1.96E+02 - 4.56E+02)	3.01E+02 (1.68E+02 - 3.50E+02)	0.87	5.37E-03**		3.35E+02 (1.90E+02 - 4.53E+02)	2.79E+02 (1.81E+02 - 3.94E+02)	0.83	3.02E-02*
TG(58:10)+NH4		7.52E+01 (4.04E+01 - 1.10E+02)	4.61E+01 (2.48E+01 - 8.04E+01)	0.61	2.01E-03**		7.23E+01 (4.24E+01 - 1.11E+02)	4.93E+01 (3.99E+01 - 9.46E+01)	0.68	2.62E-03**
TG(58:11)+NH4		7.01E+01 (3.63E+01 - 9.97E+01)	6.20E+01 (3.23E+01 - 7.99E+01)	0.88	1.83E-04***		7.33E+01 (3.51E+01 - 1.20E+02)	6.68E+01 (3.39E+01 - 9.67E+01)	0.91	0.0946
TG(58:9)+NH4		6.14E+02 (4.82E+02 - 9.22E+02)	5.74E+02 (4.53E+02 - 7.30E+02)	0.93	1.51E-02*		6.22E+02 (5.13E+02 - 9.38E+02)	5.77E+02 (4.92E+02 - 8.19E+02)	0.93	0.277
TG(58:5)+NH4		1.59E+02 (9.65E+01 - 2.28E+02)	1.20E+02 (8.49E+01 - 1.90E+02)	0.76	4.13E-02*		1.52E+02 (1.16E+02 - 2.25E+02)	1.31E+02 (9.60E+01 - 2.06E+02)	0.87	4.79E-02*
TG(58:5)+NH4		5.56E+01 (4.25E+01 - 7.66E+01)	4.56E+01 (3.48E+01 - 5.54E+01)	0.82	2.56E-02*		5.86E+01 (4.18E+01 - 7.99E+01)	5.09E+01 (3.28E+01 - 5.91E+01)	0.87	1.25E-02*
TG(60:11)+NH4		7.55E+01 (6.31E+01 - 1.09E+02)	6.10E+01 (4.01E+01 - 9.85E+01)	0.81	6.10E-04***		9.12E+01 (5.56E+01 - 1.07E+02)	7.24E+01 (4.14E+01 - 1.01E+02)	0.79	5.37E-03**
TG(60:10)+NH4		6.54E+01 (4.62E+01 - 9.41E+01)	6.20E+01 (5.28E+01 - 1.05E+02)	0.95	0.0946		7.01E+01 (4.80E+01 - 9.18E+01)	8.14E+01 (4.63E+01 - 9.52E+01)	1.16	0.169
TG(60:3)+NH4		7.88E+01 (4.87E+01 - 1.72E+02)	4.92E+01 (2.83E+01 - 1.34E+02)	0.62	6.10E-05***		7.55E+01 (4.16E+01 - 1.80E+02)	5.81E+01 (3.54E+01 - 1.25E+02)	0.77	2.01E-03**
TG(60:1)+NH4		3.06E+01 (2.38E+01 - 6.95E+01)	2.86E+01 (2.43E+01 - 3.98E+01)	0.93	0.0946		3.91E+01 (2.36E+01 - 4.57E+01)	3.01E+01 (1.92E+01 - 4.59E+01)	0.77	2.62E-03**
TG(61:6)+NH4		6.08E+01 (3.86E+01 - 7.18E+01)	7.02E+01 (5.00E+01 - 8.07E+01)	1.15	3.36E-03**		5.02E+01 (4.67E+01 - 6.92E+01)	6.40E+01 (5.04E+01 - 7.56E+01)	1.28	4.13E-02*
ether TG
TG(50:1e)+NH4		8.77E+01 (6.82E+01 - 1.31E+02)	8.86E+01 (7.05E+01 - 1.43E+02)	1.01	0.934		9.07E+01 (8.68E+01 - 1.48E+02)	9.88E+01 (7.68E+01 - 1.68E+02)	1.09	0.978
TG(52:1e)+NH4		5.58E+01 (4.36E+01 - 1.02E+02)	5.51E+01 (4.04E+01 - 7.88E+01)	0.99	0.229		5.97E+01 (5.06E+01 - 6.99E+01)	6.06E+01 (4.19E+01 - 8.65E+01)	1.02	0.0833
TG(52:2e)+NH4		8.27E+01 (5.96E+01 - 1.15E+02)	8.31E+01 (5.85E+01 - 1.26E+02)	1.00	0.679		8.94E+01 (6.54E+01 - 1.10E+02)	9.77E+01 (6.94E+01 - 1.35E+02)	1.09	0.188
oxidized TG
TG(54:6)+O+NH4		6.53E+01 (5.42E+01 - 1.10E+02)	6.86E+01 (4.79E+01 - 7.70E+01)	1.05	2.15E-02*		7.98E+01 (5.36E+01 - 1.09E+02)	7.05E+01 (5.12E+01 - 9.36E+01)	0.88	0.121
Statistical analysis was performed by Wilcoxon matched-paired signed-ranked for the comparison of each metabolite level between 2 and 10 cycles of freeze-thawing from each matrix.
*p < 0.05, **p < 0.01, ***p < 0.001
N.D.1) indicate that MS2 or MS3 fragment ion was not detected in structual analysis using LTQ Orbitrap.
N.D.2), not detected
