# Supplementary material for: Plasma and Serum Lipidomics of Healthy White Adults Shows Characteristic Profiles by Subjects’ Gender and Age
Source: PLoS One. 2014 Mar 14;9(3):e91806. doi: 10.1371/journal.pone.0091806 (PMC3954792; doi:10.1371/journal.pone.0091806)
Supplement: Table S7 — Effects of freeze-thawing on polyunsaturated fatty acids and their oxidative metabolites stability. (XLSX) [file pone.0091806.s007.xlsx]

## Sheet: suppl. Table 7
Table S7. Effects of freeze-thawing on polyunsaturated fatty acids and their oxidative metabolites stability.
	Plasma					Serum
	IS normalized peak area		Fold Change	p-value		IS normalized peak area		Fold Change	p-value
	2 cycles of freeze-thawing	10 cycles of freeze-thawing	(10 cycles/2 cycles)	(Wilcoxon test)		2 cycles of freeze-thawing	10 cycles of freeze-thawing	(10 cycles/2 cycles)	(Wilcoxon test)
	Median (interquartile)	Median (interquartile)				Median (interquartile)	Median (interquartile)
Linolenic acid (18:3 FA) metabolites
9-HOTrE(alpha)	3.77E+05 (2.55E+05 - 3.91E+05)	2.29E+05 (1.50E+05 - 2.50E+05)	0.61	2.62E-03**		3.69E+05 (2.57E+05 - 5.17E+05)	2.08E+05 (1.32E+05 - 3.25E+05)	0.56	6.10E-05***
13-HOTrE(alpha)	2.13E+05 (1.87E+05 - 2.29E+05)	1.50E+05 (1.13E+05 - 1.71E+05)	0.70	6.10E-04***		2.63E+05 (1.80E+05 - 3.03E+05)	1.47E+05 (1.19E+05 - 1.83E+05)	0.56	6.10E-05***
Arachidonic acids (20:4 FA) & its metabolites
Arachidonic acid	1.96E+07 (1.10E+07 - 2.41E+07)	7.65E+06 (5.44E+06 - 9.59E+06)	0.39	6.10E-05***		2.40E+07 (1.83E+07 - 3.67E+07)	1.23E+07 (8.49E+06 - 1.50E+07)	0.51	6.10E-05***
12-HHT	4.85E+04 (3.72E+04 - 8.46E+04)	3.54E+04 (2.22E+04 - 4.95E+04)	0.73	6.10E-05***		8.51E+04 (4.80E+04 - 2.01E+05)	8.05E+04 (3.40E+04 - 1.24E+05)	0.95	6.10E-05***
5-HETE	2.09E+06 (1.59E+06 - 3.71E+06)	1.37E+06 (1.19E+06 - 3.41E+06)	0.66	1.25E-02*		2.44E+06 (2.03E+06 - 3.19E+06)	1.67E+06 (1.33E+06 - 2.74E+06)	0.68	0.169
8-HETE	4.44E+05 (2.83E+05 - 6.52E+05)	3.80E+05 (2.43E+05 - 6.14E+05)	0.86	8.36E-03**		1.82E+05 (1.31E+05 - 2.41E+05)	1.29E+05 (9.08E+04 - 2.03E+05)	0.71	2.15E-02*
12-HETE	6.53E+05 (5.63E+05 - 8.23E+05)	4.79E+05 (4.54E+05 - 7.17E+05)	0.73	5.37E-03**		1.05E+06 (7.10E+05 - 1.49E+06)	9.23E+05 (6.58E+05 - 1.31E+06)	0.88	1.03E-02*
15-HETE	4.43E+05 (4.06E+05 - 7.47E+05)	3.64E+05 (3.08E+05 - 6.33E+05)	0.82	1.51E-02*		3.20E+05 (2.37E+05 - 3.91E+05)	1.69E+05 (1.45E+05 - 3.45E+05)	0.53	6.10E-05***
16-HETE	1.41E+05 (1.28E+05 - 1.69E+05)	9.25E+04 (8.29E+04 - 1.04E+05)	0.66	6.10E-05***		1.58E+05 (1.35E+05 - 1.77E+05)	1.00E+05 (8.09E+04 - 1.17E+05)	0.64	6.10E-05***
18-HETE	1.59E+05 (1.04E+05 - 2.02E+05)	9.52E+04 (7.25E+04 - 1.26E+05)	0.60	6.10E-05***		1.68E+05 (1.25E+05 - 2.13E+05)	1.05E+05 (7.25E+04 - 1.42E+05)	0.62	6.10E-05***
5,15-diHETE	5.65E+04 (5.15E+04 - 9.28E+04)	2.87E+04 (1.98E+04 - 7.03E+04)	0.51	6.10E-05***		4.73E+04 (3.94E+04 - 5.82E+04)	2.08E+04 (1.33E+04 - 4.03E+04)	0.44	6.10E-05***
5,6-diHETrE	3.37E+05 (3.11E+05 - 5.01E+05)	2.70E+05 (2.13E+05 - 3.40E+05)	0.80	2.01E-03**		1.31E+06 (1.16E+06 - 1.88E+06)	1.02E+06 (7.32E+05 - 1.32E+06)	0.78	6.10E-05***
11,12-diHETrE	1.40E+06 (9.54E+05 - 1.51E+06)	7.34E+05 (6.17E+05 - 9.45E+05)	0.52	6.10E-05***		1.39E+06 (9.54E+05 - 1.63E+06)	8.65E+05 (5.94E+05 - 1.09E+06)	0.62	6.10E-05***
14,15-diHETrE	1.75E+06 (1.23E+06 - 2.01E+06)	9.99E+05 (8.64E+05 - 1.30E+06)	0.57	6.10E-05***		1.78E+06 (1.31E+06 - 2.23E+06)	1.21E+06 (8.32E+05 - 1.50E+06)	0.68	6.10E-05***
Thromboxane B2	8.45E+04 (6.25E+04 - 1.18E+05)	7.75E+04 (6.08E+04 - 1.16E+05)	0.92	0.252		1.40E+05 (5.75E+04 - 2.48E+05)	1.26E+05 (5.99E+04 - 1.53E+05)	0.90	1.51E-02*
Eicosapentaenoic acid (20:5 FA) & its metabolites
Eicosapentaenoic acid	7.11E+06 (5.65E+06 - 1.06E+07)	3.97E+06 (3.27E+06 - 5.85E+06)	0.56	6.10E-05***		9.83E+06 (7.56E+06 - 1.46E+07)	6.31E+06 (4.43E+06 - 9.62E+06)	0.64	1.22E-04***
5-HEPE	1.36E+05 (8.88E+04 - 2.29E+05)	9.60E+04 (5.44E+04 - 1.42E+05)	0.71	1.16E-03**		1.54E+05 (1.15E+05 - 2.31E+05)	1.01E+05 (6.55E+04 - 1.57E+05)	0.66	1.83E-04***
12-HEPE	4.68E+04 (3.76E+04 - 5.57E+04)	2.74E+04 (2.27E+04 - 4.16E+04)	0.59	1.16E-03**		6.47E+04 (4.80E+04 - 7.31E+04)	4.47E+04 (3.06E+04 - 5.35E+04)	0.69	1.22E-04***
17,18-diHETE	3.27E+05 (2.39E+05 - 4.81E+05)	2.02E+05 (1.52E+05 - 2.29E+05)	0.62	6.10E-05***		3.26E+05 (2.24E+05 - 4.84E+05)	2.15E+05 (1.75E+05 - 3.34E+05)	0.66	6.10E-05***
Docosahexsaenoic acid (22:6 FA) & its metabolites
Docosahexaenoic acid	1.27E+07 (5.37E+06 - 1.49E+07)	4.97E+06 (3.02E+06 - 7.13E+06)	0.39	6.10E-05***		1.25E+07 (6.86E+06 - 1.95E+07)	6.36E+06 (4.18E+06 - 1.04E+07)	0.51	6.10E-05***
4-HDoHE	3.65E+04 (3.23E+04 - 6.31E+04)	2.62E+04 (1.39E+04 - 3.46E+04)	0.72	6.10E-05***		1.18E+05 (9.15E+04 - 2.11E+05)	1.00E+05 (5.98E+04 - 2.79E+05)	0.85	0.33
10-HDoHE	5.61E+04 (3.91E+04 - 1.06E+05)	4.72E+04 (3.28E+04 - 8.65E+04)	0.84	0.0554		2.90E+04 (2.45E+04 - 4.45E+04)	1.61E+04 (1.11E+04 - 3.18E+04)	0.55	8.54E-04***
14-HDoHE	4.62E+04 (3.07E+04 - 6.60E+04)	2.90E+04 (2.21E+04 - 3.94E+04)	0.63	1.22E-04***		6.95E+04 (3.34E+04 - 1.03E+05)	4.12E+04 (2.11E+04 - 7.24E+04)	0.59	6.10E-05***
20-HDoHE	1.16E+05 (7.75E+04 - 1.68E+05)	7.94E+04 (5.34E+04 - 1.57E+05)	0.68	2.01E-03**		5.90E+04 (4.66E+04 - 1.06E+05)	5.02E+04 (3.44E+04 - 8.48E+04)	0.85	6.10E-05***
19,20-diHDoPE	5.36E+05 (4.31E+05 - 8.10E+05)	3.23E+05 (2.67E+05 - 4.96E+05)	0.60	6.10E-05***		5.45E+05 (4.06E+05 - 7.71E+05)	4.13E+05 (3.05E+05 - 5.75E+05)	0.76	3.05E-04***
HOTrE, hydroxyoctadecatrienoic acid; HHT, hydroxyheptadecatrienoic acid; HETE, hydroxyeicosatetraenoic acid; diHETE, dihydroxyeicosatetraenoic acid; diHETrE, dihydroxyeicosatrienoic acid; HEPE, hydroxyeicosapentaenoic acid; HDoHE, hydroxydocosahexaenoic acid
Statistical analysis was performed by Wilcoxon matched-paired signed-ranked for the comparison of each metabolite level between 2 and 10 cycles of freeze-thawing from each matrix.
*p < 0.05, **p < 0.01, ***p < 0.001
